# Supplementary material for: Human Retinal Organoid Modeling Defines Developmental Window and Therapeutic Vulnerabilities in MYCN-Amplified Retinoblastoma
Source: Int J Mol Sci. 2025 Sep 5;26(17):8675. doi: 10.3390/ijms26178675 (PMC12429095; doi:10.3390/ijms26178675)
Supplement: Supplementary file 1 [file ijms-26-08675-s001.zip]

Archive with 1 entries (1 files):
- ijms-3839647-supplementary.xlsx
