# Supplementary material for: Human Retinal Organoid Modeling Defines Developmental Window and Therapeutic Vulnerabilities in MYCN-Amplified Retinoblastoma
Source: Int J Mol Sci. 2025 Sep 5;26(17):8675. doi: 10.3390/ijms26178675 (PMC12429095; doi:10.3390/ijms26178675)
Supplement: Supplementary file 1 [file ijms-26-08675-s001.zip › ijms-3839647-supplementary.xlsx]

## Sheet: Supplementary Data 1
Supplementary Data S1
Differentially expressed genes (DEGs) of MYCN-RBO vs RO
Gene Symbol	baseMean	log2FoldChange	lfcSE	stat	pvalue	padj
MYCN	7766.64	6.37808	0.479428	13.3035	2.21e-40	3.64e-36
RPL17	1612.27	2.24272	0.176199	12.7283	4.12e-37	3.39e-33
RPS4X	11076.9	2.12015	0.172519	12.2894	1.03e-34	5.68e-31
RPS15A	3993.11	2.01405	0.175416	11.4816	1.63e-30	6.73e-27
EEF1B2	3416.55	2.69443	0.235969	11.4185	3.38e-30	1.11e-26
RPL34	2899.83	2.17541	0.192746	11.2864	1.53e-29	4.21e-26
RPL26	7201.7	2.46967	0.219326	11.2603	2.06e-29	4.86e-26
RPL5	7473.9	2.32619	0.208004	11.1834	4.92e-29	1.01e-25
GAS5	1948.82	2.60554	0.233748	11.1468	7.42e-29	1.29e-25
RPS6	9405.33	2.54777	0.228659	11.1422	7.81e-29	1.29e-25
RPL14	3185.22	2.01049	0.183604	10.9502	6.63e-28	9.94e-25
RPS24	7047.21	2.21272	0.202578	10.9228	8.97e-28	1.23e-24
RPL4	12655.1	2.27638	0.208741	10.9053	1.09e-27	1.38e-24
STK26	782.208	4.2072	0.388755	10.8222	2.7e-27	3.18e-24
LOX	186.009	3.01043	0.282559	10.6542	1.67e-26	1.83e-23
RPL24	3168.17	1.98095	0.187131	10.5859	3.46e-26	3.57e-23
EIF3L	3419.93	1.8359	0.17418	10.5402	5.64e-26	5.47e-23
RPL23	6141.99	2.00245	0.190337	10.5205	6.95e-26	6.36e-23
CTSC	657.212	3.79372	0.362107	10.4768	1.1e-25	9.58e-23
RPL10A	4294.53	2.31538	0.222862	10.3893	2.77e-25	2.29e-22
RPL22	2350.5	1.4686	0.143448	10.2378	1.34e-24	1.05e-21
RPL7A	8518.18	2.24629	0.219507	10.2333	1.41e-24	1.05e-21
RPL22L1	688.241	3.13677	0.306929	10.2199	1.62e-24	1.12e-21
RPL6	6748.2	2.0944	0.20495	10.2191	1.63e-24	1.12e-21
RPS10	1342.5	2.45075	0.240267	10.2001	1.98e-24	1.31e-21
RPS17	5276.16	2.18167	0.216088	10.0962	5.74e-24	3.64e-21
RPL35	2487.75	1.97491	0.19581	10.0858	6.38e-24	3.9e-21
RPS3A	5782.62	2.27647	0.225822	10.0808	6.72e-24	3.96e-21
RPL12	4649.5	2.73129	0.271098	10.0749	7.13e-24	4.05e-21
LTA4H	1788.71	2.43459	0.242418	10.043	9.87e-24	5.42e-21
NABP1	95.6666	3.28389	0.32828	10.0033	1.47e-23	7.84e-21
NACA	4384.31	1.76357	0.176904	9.96908	2.08e-23	1.07e-20
RPS25	2770.62	1.91214	0.192724	9.92168	3.35e-23	1.67e-20
RPL32	4738.75	2.03573	0.208149	9.78018	1.37e-22	6.64e-20
RPL21	2662.02	1.70193	0.174636	9.74559	1.93e-22	9.08e-20
CPNE7	355.164	4.67697	0.490535	9.53443	1.51e-21	6.9e-19
RPL30	3721.31	1.92098	0.201878	9.51556	1.81e-21	8.05e-19
RPL15	5588.88	1.34137	0.141492	9.48019	2.54e-21	1.1e-18
RPL9	4670.06	1.94587	0.206514	9.42247	4.41e-21	1.86e-18
RPS23	6565.66	2.10626	0.224919	9.36453	7.64e-21	3.15e-18
GNB2L1	8236.44	2.26015	0.242515	9.31966	1.17e-20	4.69e-18
EEF2	18410.7	1.89833	0.204639	9.27647	1.75e-20	6.88e-18
RPS7	3539.06	1.95854	0.21293	9.19806	3.64e-20	1.4e-17
EIF4B	7067.05	1.74744	0.190337	9.18076	4.28e-20	1.57e-17
PUS7	741.724	2.43756	0.265484	9.18155	4.25e-20	1.57e-17
RPS11	6499.88	1.84002	0.203479	9.0428	1.53e-19	5.47e-17
RPL11	5357.28	2.02432	0.224717	9.00832	2.09e-19	7.34e-17
RPL7	6445.05	1.88611	0.209567	9.00007	2.26e-19	7.75e-17
RPS8	6115.82	2.27932	0.25333	8.99746	2.31e-19	7.77e-17
RPS13	3385.84	1.93723	0.216054	8.96642	3.06e-19	1.01e-16
EEF1A1	52102.8	1.75986	0.196761	8.94414	3.75e-19	1.21e-16
RPL23A	2876.72	2.52226	0.285162	8.84502	9.15e-19	2.9e-16
RPL13	4547.27	2.27999	0.260021	8.76849	1.81e-18	5.63e-16
CCNB2	239.656	3.96075	0.451942	8.76385	1.89e-18	5.67e-16
CDCA7L	823.867	1.91154	0.218125	8.76349	1.89e-18	5.67e-16
SMAD9	604.976	2.13495	0.243735	8.75932	1.96e-18	5.78e-16
HIST1H1D	505.603	2.80488	0.321017	8.73747	2.38e-18	6.9e-16
MTHFD2	692.85	2.60776	0.30004	8.69138	3.58e-18	1.02e-15
EEF1G	9524.23	2.35023	0.27126	8.66415	4.55e-18	1.27e-15
ADAT2	287.184	1.97687	0.228813	8.63968	5.64e-18	1.55e-15
DEPDC1	292.202	4.3381	0.502508	8.63289	5.98e-18	1.62e-15
AMPH	341.106	-2.50266	0.290659	-8.61029	7.29e-18	1.94e-15
RPL38	2448.57	2.08705	0.243417	8.57394	1e-17	2.62e-15
MTAP	561.564	2.49123	0.291609	8.54307	1.31e-17	3.37e-15
TOP1MT	243.834	2.91746	0.343448	8.49461	1.99e-17	5.04e-15
FAM216A	254.068	2.1144	0.249477	8.47534	2.34e-17	5.86e-15
TEX15	290.13	4.91605	0.581887	8.44846	2.95e-17	7.26e-15
RPL37	3640.27	2.32441	0.275531	8.43612	3.28e-17	7.95e-15
SNHG8	477.524	2.22852	0.264665	8.42015	3.76e-17	8.99e-15
ZFAS1	817.543	1.76942	0.210755	8.39564	4.63e-17	1.09e-14
NPM1	9183.97	2.19823	0.263018	8.35774	6.39e-17	1.46e-14
TMCC1-AS1	284.356	2.61175	0.312449	8.35899	6.33e-17	1.46e-14
MAD2L1	342.891	2.84126	0.34139	8.32261	8.6e-17	1.94e-14
CPT1A	384.154	-1.47535	0.177695	-8.30275	1.02e-16	2.27e-14
RPS20	4557.79	1.84407	0.222643	8.28261	1.21e-16	2.65e-14
NCAN	2343.88	3.77672	0.458944	8.22914	1.89e-16	4.09e-14
CDCA7	221.638	2.87844	0.35249	8.16604	3.19e-16	6.82e-14
KIF20A	352.429	3.77293	0.462176	8.16341	3.26e-16	6.89e-14
EIF3H	1787	1.40507	0.172198	8.15961	3.36e-16	7.02e-14
RPL13A	8452.87	2.48385	0.305872	8.12056	4.64e-16	9.56e-14
CDK1	396.635	2.95743	0.365152	8.09917	5.53e-16	1.13e-13
EIF3E	3484.47	2.15276	0.26599	8.09337	5.8e-16	1.17e-13
IVNS1ABP	3300.01	1.58612	0.196197	8.0843	6.25e-16	1.23e-13
MBNL3	297.69	3.79222	0.469055	8.08483	6.23e-16	1.23e-13
RPS2	8119.6	2.3929	0.296492	8.07071	6.99e-16	1.36e-13
RPL10	4469.6	2.14296	0.265578	8.06904	7.09e-16	1.36e-13
RPS3	6186.97	2.48081	0.307674	8.06311	7.44e-16	1.41e-13
RPL27A	3916.03	2.07384	0.257326	8.05919	7.68e-16	1.44e-13
RSL1D1	2111.77	1.39361	0.172968	8.05707	7.81e-16	1.45e-13
HIST1H2AJ	233.218	4.1743	0.518338	8.05324	8.06e-16	1.48e-13
RABGGTB	721.851	1.04376	0.129751	8.04434	8.67e-16	1.57e-13
RPL3	9128.91	1.98851	0.24743	8.03668	9.23e-16	1.65e-13
CENPF	5395.11	3.43031	0.427074	8.03211	9.58e-16	1.7e-13
IMPDH2	2188.92	2.09893	0.262057	8.00943	1.15e-15	2.02e-13
TMEM97	854.321	2.35147	0.294961	7.97215	1.56e-15	2.71e-13
TAF1D	632.88	1.97597	0.248537	7.95039	1.86e-15	3.19e-13
TOP2A	2919.97	3.53888	0.446833	7.91991	2.38e-15	4.04e-13
RPS27A	4195.4	2.15662	0.273443	7.88691	3.1e-15	5.21e-13
EEF1A2	567.875	2.07247	0.263717	7.85869	3.88e-15	6.47e-13
SHMT2	868.742	2.28203	0.290528	7.85478	4e-15	6.6e-13
UCK2	821.406	2.09097	0.268078	7.79984	6.2e-15	1.01e-12
TICRR	211.496	4.00275	0.513787	7.79068	6.66e-15	1.08e-12
TBC1D4	289.541	3.00206	0.386431	7.76869	7.93e-15	1.27e-12
RPL18	3052.82	2.30908	0.297555	7.76018	8.48e-15	1.34e-12
SNHG16	1910.59	1.66561	0.214839	7.75283	8.99e-15	1.41e-12
BIRC5	374.563	3.98476	0.514192	7.74956	9.22e-15	1.43e-12
RPL35A	3001.39	2.19504	0.283855	7.73296	1.05e-14	1.62e-12
RPL36	2210.02	2.57892	0.333986	7.72165	1.15e-14	1.75e-12
SNHG1	668.131	1.58477	0.205729	7.70321	1.33e-14	2.01e-12
RGS10	74.5887	6.33081	0.822245	7.69943	1.37e-14	2.05e-12
EIF3D	1645.25	1.44584	0.187869	7.69598	1.4e-14	2.09e-12
RPL19	6024	2.44277	0.319188	7.65306	1.96e-14	2.89e-12
RPS12	3628.6	2.3993	0.314527	7.62827	2.38e-14	3.47e-12
EXOSC5	155.815	3.26863	0.429294	7.61398	2.66e-14	3.84e-12
SPATA13	1099.6	1.07895	0.141876	7.60487	2.85e-14	4.09e-12
KIF2C	199.751	3.21111	0.422598	7.5985	3e-14	4.26e-12
SEMA6D	1172.3	-2.2218	0.292446	-7.5973	3.02e-14	4.26e-12
HIST1H3B	881.488	4.35148	0.573019	7.59396	3.1e-14	4.34e-12
PDE3B	258.495	2.79704	0.369074	7.57852	3.5e-14	4.84e-12
NCAPG	451.173	3.07508	0.406408	7.5665	3.83e-14	5.27e-12
BTF3	2752.69	1.62023	0.214402	7.55696	4.13e-14	5.62e-12
ASPM	1894.3	3.42052	0.45275	7.55499	4.19e-14	5.66e-12
BUB1	356.265	2.89295	0.383811	7.53744	4.79e-14	6.43e-12
MIS18BP1	491.754	3.14857	0.417825	7.53562	4.86e-14	6.46e-12
GLTSCR2	801.4	1.98913	0.264097	7.53182	5e-14	6.55e-12
POLR1E	434.969	1.97282	0.261929	7.53189	5e-14	6.55e-12
PRRG1	352.862	1.79292	0.238631	7.51336	5.76e-14	7.48e-12
RPL18A	1883.16	2.42323	0.322716	7.50886	5.96e-14	7.68e-12
BRCA2	536.302	3.02628	0.403094	7.50764	6.02e-14	7.7e-12
ACTC1	251.665	4.64602	0.61977	7.49636	6.56e-14	8.32e-12
TNNT2	122.43	3.58803	0.480994	7.45962	8.68e-14	1.09e-11
SNHG3	575.096	2.52837	0.339527	7.44674	9.57e-14	1.2e-11
CHEK2	137.729	2.60962	0.350569	7.44396	9.77e-14	1.21e-11
ACTA1	316.086	4.27272	0.57567	7.42217	1.15e-13	1.42e-11
DKC1	772.028	1.41877	0.191737	7.39955	1.37e-13	1.67e-11
MIRLET7BHG	382.635	3.55241	0.480365	7.39523	1.41e-13	1.71e-11
RPS18	6508.16	3.0534	0.414551	7.36556	1.76e-13	2.12e-11
GNL3	1416	1.49704	0.203559	7.35434	1.92e-13	2.29e-11
DLGAP5	413.138	3.48297	0.473736	7.35213	1.95e-13	2.31e-11
PBK	171.977	3.28634	0.447619	7.34181	2.11e-13	2.48e-11
TAF4B	237.741	2.47444	0.337707	7.32719	2.35e-13	2.75e-11
HIST1H2BK	798.276	3.15822	0.431594	7.31756	2.53e-13	2.93e-11
ARHGAP11A	433.377	2.53982	0.347746	7.30365	2.8e-13	3.23e-11
LRRC75A-AS1	5536.02	2.41653	0.331482	7.2901	3.1e-13	3.55e-11
ADCK3	504.085	2.39308	0.328493	7.28502	3.22e-13	3.66e-11
PTTG1	192.557	2.79229	0.383501	7.28106	3.31e-13	3.74e-11
BID	301.439	2.52073	0.346357	7.27785	3.39e-13	3.8e-11
CENPE	743.48	2.91835	0.401638	7.26613	3.7e-13	4.12e-11
NAP1L1	6339.35	1.71546	0.236199	7.26281	3.79e-13	4.2e-11
KIF11	679.91	2.56064	0.352766	7.25874	3.91e-13	4.29e-11
ANLN	504.327	2.95042	0.406623	7.25591	3.99e-13	4.36e-11
HADHA	1538.44	1.32428	0.182706	7.24817	4.22e-13	4.58e-11
KIAA0922	418.804	2.3146	0.319425	7.24613	4.29e-13	4.62e-11
CCNB1IP1	646.766	2.05904	0.284378	7.24048	4.47e-13	4.79e-11
HJURP	164.655	2.99783	0.414189	7.23783	4.56e-13	4.85e-11
EIF3M	1452.08	1.25264	0.173502	7.21976	5.21e-13	5.41e-11
HIST1H2BH	552.65	3.60763	0.499682	7.21985	5.2e-13	5.41e-11
PRC1	612.851	2.47701	0.343138	7.21868	5.25e-13	5.41e-11
RPL31	3729.28	2.47159	0.342243	7.22174	5.13e-13	5.41e-11
RPLP0	8194.99	2.23903	0.310163	7.2189	5.24e-13	5.41e-11
HIST1H3F	440.896	6.87083	0.953136	7.20866	5.65e-13	5.79e-11
ALDH1B1	330.481	2.18892	0.303974	7.20101	5.98e-13	6.08e-11
RPS5	3056.31	2.41156	0.335628	7.18521	6.71e-13	6.79e-11
C12orf66	126.279	1.92222	0.267566	7.18411	6.76e-13	6.8e-11
DPH5	426.071	1.6961	0.236421	7.17407	7.28e-13	7.28e-11
NEK2	189.781	2.88908	0.403153	7.1662	7.71e-13	7.66e-11
NEIL3	88.757	4.14859	0.579088	7.164	7.84e-13	7.74e-11
KIF14	427.171	3.11421	0.434754	7.16315	7.88e-13	7.74e-11
KAT2A	512.442	1.75701	0.245399	7.15979	8.08e-13	7.88e-11
EXO1	335.272	3.12598	0.436661	7.15881	8.14e-13	7.89e-11
ACSS1	213.853	2.53757	0.355634	7.13532	9.66e-13	9.31e-11
HIST1H1B	1094.59	3.8762	0.54515	7.11033	1.16e-12	1.11e-10
PPIF	309.669	2.35275	0.330927	7.10957	1.16e-12	1.11e-10
SUCLG2	315.921	1.50779	0.212546	7.09393	1.3e-12	1.24e-10
FKBP10	1355.8	2.63872	0.372342	7.0868	1.37e-12	1.29e-10
DCAF4	196.468	1.91385	0.27047	7.07604	1.48e-12	1.39e-10
RPLP2	2450.91	2.08721	0.295174	7.07112	1.54e-12	1.43e-10
SLC7A2	655.197	1.68361	0.23828	7.06565	1.6e-12	1.47e-10
TRAP1	1397.37	1.71631	0.242902	7.06585	1.6e-12	1.47e-10
MPPED2	400.518	-2.16917	0.30759	-7.05216	1.76e-12	1.61e-10
DKK1	157.004	3.40061	0.483136	7.03862	1.94e-12	1.77e-10
KIF23	409.467	2.66089	0.379137	7.01827	2.25e-12	2.04e-10
KIF15	369.095	3.10835	0.444274	6.99646	2.63e-12	2.37e-10
UST	232.901	2.4764	0.354074	6.99401	2.67e-12	2.39e-10
PLEKHG3	280.647	2.30206	0.329344	6.98983	2.75e-12	2.45e-10
HIST1H2AI	544.169	3.77055	0.539601	6.98767	2.79e-12	2.48e-10
E2F2	103.813	4.07371	0.583579	6.98056	2.94e-12	2.59e-10
GEMIN5	1037.01	1.36806	0.196012	6.97949	2.96e-12	2.6e-10
SSTR2	312.05	2.024	0.290029	6.97863	2.98e-12	2.6e-10
CYFIP1	980.716	1.83977	0.263678	6.97735	3.01e-12	2.61e-10
ALDH18A1	1378.98	1.85557	0.266189	6.97086	3.15e-12	2.72e-10
RPL29	2896.58	2.42516	0.348356	6.96174	3.36e-12	2.89e-10
SNHG5	578.38	1.72315	0.24758	6.95995	3.4e-12	2.91e-10
PABPC1	6009.99	2.14013	0.308264	6.94253	3.85e-12	3.27e-10
CCNB1	518.369	2.51659	0.362541	6.94153	3.88e-12	3.28e-10
BACH2	422.118	-1.80383	0.260067	-6.93603	4.03e-12	3.39e-10
TOMM20	3466.97	1.48152	0.21374	6.9314	4.17e-12	3.49e-10
INSM1	166.114	2.04983	0.296218	6.92	4.52e-12	3.76e-10
POLR2H	257.674	1.57146	0.227744	6.90011	5.2e-12	4.31e-10
RPSA	3002.05	1.9813	0.287305	6.89614	5.34e-12	4.41e-10
RFPL1S	249.634	1.53482	0.222718	6.89134	5.53e-12	4.53e-10
POLQ	367.836	3.14526	0.456468	6.89043	5.56e-12	4.54e-10
SNHG4	112.616	3.00147	0.43639	6.87796	6.07e-12	4.93e-10
CDC25B	907.369	2.35779	0.343008	6.87387	6.25e-12	5.05e-10
FBL	606.074	2.30904	0.336393	6.8641	6.69e-12	5.38e-10
ALKBH2	191.22	1.9489	0.284918	6.84023	7.91e-12	6.33e-10
NDC80	168.6	3.18794	0.466406	6.83511	8.19e-12	6.53e-10
TMA16	372.029	1.46832	0.215297	6.81997	9.11e-12	7.22e-10
BAZ1A	1349.89	2.19693	0.323536	6.79037	1.12e-11	8.82e-10
HIST1H2BL	309.029	3.48383	0.513346	6.78651	1.15e-11	9.02e-10
APEX1	1850.5	1.93211	0.285023	6.7788	1.21e-11	9.45e-10
HIST1H2AG	743.248	3.39987	0.501577	6.77835	1.22e-11	9.45e-10
CHRNA1	51.7175	3.04195	0.449452	6.76814	1.3e-11	1e-09
LOC100506548	850.509	1.58731	0.234547	6.76754	1.31e-11	1e-09
RPS27	4319.74	2.24848	0.332218	6.76809	1.3e-11	1e-09
CKS1B	129.295	2.91053	0.431046	6.75226	1.46e-11	1.11e-09
FAM60A	1103.01	1.80156	0.266838	6.75153	1.46e-11	1.11e-09
JADE2	173.717	-2.26539	0.335552	-6.75123	1.47e-11	1.11e-09
PRR34-AS1	61.8966	4.45387	0.661118	6.73688	1.62e-11	1.22e-09
AFMID	204.568	2.41212	0.358415	6.72995	1.7e-11	1.27e-09
HPDL	93.9722	3.68347	0.54762	6.72634	1.74e-11	1.29e-09
IKZF3	48.7606	3.23271	0.480597	6.72644	1.74e-11	1.29e-09
ABCC4	552.04	1.97154	0.293382	6.72005	1.82e-11	1.34e-09
SNORA40	71.9324	2.38144	0.354453	6.71862	1.83e-11	1.34e-09
ADGRB3	664.091	1.97867	0.294888	6.70992	1.95e-11	1.42e-09
C10orf2	280.386	1.87019	0.279105	6.70066	2.07e-11	1.51e-09
HIST1H2AM	446.113	3.35682	0.50119	6.69769	2.12e-11	1.53e-09
RPS21	1284.13	2.3654	0.353955	6.68276	2.34e-11	1.69e-09
KLF13	763.134	1.31663	0.197121	6.67932	2.4e-11	1.72e-09
IQGAP3	289.888	3.16552	0.476529	6.64288	3.08e-11	2.2e-09
NOB1	355.106	1.45289	0.218784	6.64075	3.12e-11	2.22e-09
PAICS	3149.14	1.85454	0.279649	6.63169	3.32e-11	2.35e-09
BCAT1	2186.45	2.96837	0.447876	6.62767	3.41e-11	2.4e-09
DPYSL3	7797.56	-1.30818	0.197722	-6.61626	3.68e-11	2.58e-09
EIF2S3	4392.65	1.07059	0.162194	6.60066	4.09e-11	2.86e-09
RPL27	2123.7	2.39885	0.363462	6.59999	4.11e-11	2.86e-09
FANCD2	541.342	2.00133	0.303444	6.59537	4.24e-11	2.94e-09
TUBA1C	604.902	2.55395	0.387567	6.58969	4.41e-11	3.04e-09
LAMB1	2032.88	2.53958	0.38599	6.57938	4.72e-11	3.24e-09
MRPS27	933.248	1.32849	0.201925	6.57913	4.73e-11	3.24e-09
FAM83D	94.1035	3.43841	0.523521	6.56786	5.1e-11	3.46e-09
METTL8	527.187	1.54385	0.235049	6.5682	5.09e-11	3.46e-09
PVT1	71.6539	3.35888	0.511725	6.56383	5.24e-11	3.54e-09
PAWR	292.568	2.16269	0.329607	6.56144	5.33e-11	3.59e-09
BRIP1	356.787	2.43981	0.372278	6.55373	5.61e-11	3.76e-09
ADAMTS20	127.922	3.24861	0.496729	6.53999	6.15e-11	4.11e-09
WDR36	1087.09	1.04697	0.160483	6.52384	6.85e-11	4.56e-09
SNHG7	258.508	1.90238	0.291663	6.52253	6.91e-11	4.57e-09
WDR3	1095.24	1.15274	0.176742	6.52213	6.93e-11	4.57e-09
CKAP2L	157.319	2.96591	0.454818	6.52108	6.98e-11	4.58e-09
RPS28	831.374	2.3255	0.35663	6.52079	6.99e-11	4.58e-09
LDHB	4351.77	1.48104	0.227415	6.51249	7.39e-11	4.82e-09
HIST1H3H	363.791	4.11662	0.633351	6.49974	8.05e-11	5.22e-09
TTF2	523.954	1.7605	0.271174	6.49214	8.46e-11	5.47e-09
CKS2	260.685	2.51938	0.388402	6.48653	8.78e-11	5.66e-09
HIST1H3G	345.411	4.14399	0.639189	6.4832	8.98e-11	5.76e-09
EPPK1	47.1253	2.78693	0.430177	6.47856	9.26e-11	5.91e-09
RPL37A	5771.28	2.49314	0.384856	6.4781	9.29e-11	5.91e-09
CDCA2	185.853	2.44341	0.377353	6.47512	9.47e-11	6.01e-09
RCC1	424.185	2.24927	0.347741	6.46822	9.92e-11	6.26e-09
BUB1B	496.603	2.63065	0.407615	6.45376	1.09e-10	6.87e-09
HIST1H2BO	313.451	4.11481	0.638173	6.44779	1.13e-10	7.12e-09
SORD	322.645	1.58613	0.246211	6.44216	1.18e-10	7.36e-09
PRMT3	400.996	1.46109	0.226825	6.4415	1.18e-10	7.36e-09
CENPH	296.868	2.35426	0.365713	6.43745	1.22e-10	7.53e-09
HIST1H3J	209.568	2.99919	0.46601	6.43589	1.23e-10	7.58e-09
HSPD1	5213.49	1.57589	0.245291	6.42456	1.32e-10	8.14e-09
MYBL2	300.497	3.34794	0.522637	6.40586	1.5e-10	9.17e-09
CEP55	173.952	3.06026	0.477872	6.40393	1.51e-10	9.25e-09
EIF3B	1543.56	1.43449	0.224173	6.39903	1.56e-10	9.48e-09
ZAK	557.198	1.98409	0.310315	6.39381	1.62e-10	9.77e-09
GLDC	606.662	1.75243	0.274229	6.3904	1.65e-10	9.96e-09
CASC5	539.607	2.83972	0.444436	6.3895	1.66e-10	9.98e-09
TNFRSF10B	624.898	1.67728	0.26295	6.3787	1.79e-10	1.07e-08
PARPBP	145.065	2.40468	0.377285	6.37364	1.85e-10	1.1e-08
CD3EAP	197.51	1.6429	0.258032	6.36703	1.93e-10	1.14e-08
PAQR4	376.033	-2.00738	0.315334	-6.3659	1.94e-10	1.15e-08
ODC1	2332.32	1.53645	0.241607	6.3593	2.03e-10	1.19e-08
PTGFRN	697.698	1.58957	0.249977	6.35886	2.03e-10	1.19e-08
SNRPA	394.062	1.84486	0.290322	6.35453	2.09e-10	1.22e-08
CHEK1	332.614	2.35134	0.370061	6.35391	2.1e-10	1.22e-08
SFXN4	241.454	1.50188	0.236533	6.34956	2.16e-10	1.25e-08
MPST	209.221	3.14902	0.496944	6.33677	2.35e-10	1.35e-08
AGPAT4	734.207	1.69672	0.267891	6.33364	2.39e-10	1.38e-08
HIST1H2BF	330.371	2.37827	0.375613	6.3317	2.42e-10	1.39e-08
HEATR1	2449.07	1.07032	0.169307	6.32175	2.59e-10	1.48e-08
DDN	188.742	3.48912	0.553146	6.30777	2.83e-10	1.61e-08
DEPDC1B	130.878	3.33901	0.531087	6.28713	3.23e-10	1.83e-08
REC8	525.137	3.0031	0.478751	6.27278	3.55e-10	2e-08
XRCC2	231.962	2.50633	0.400021	6.26551	3.72e-10	2.09e-08
RPS9	2147.34	2.21484	0.353587	6.26391	3.75e-10	2.11e-08
NOA1	356.95	1.19251	0.190433	6.2621	3.8e-10	2.12e-08
DIAPH3	168.589	2.90662	0.464242	6.26099	3.83e-10	2.12e-08
NOP14	779.261	1.25552	0.20052	6.26129	3.82e-10	2.12e-08
C17orf96	154.31	3.01023	0.482498	6.23885	4.41e-10	2.44e-08
RCL1	264.055	1.27968	0.20532	6.23262	4.59e-10	2.53e-08
HIST2H2BF	893.931	2.14563	0.344392	6.23021	4.66e-10	2.56e-08
HIST1H2AH	395.323	3.63223	0.583198	6.22812	4.72e-10	2.59e-08
DZIP1	1006.99	1.49388	0.23991	6.22684	4.76e-10	2.6e-08
C19orf48	305.178	2.52526	0.405647	6.22528	4.81e-10	2.62e-08
CAMKK2	476.751	1.51268	0.243153	6.22111	4.94e-10	2.68e-08
MDN1	3546	1.31134	0.210863	6.21892	5.01e-10	2.71e-08
RCC2	1668.79	1.64876	0.265206	6.21692	5.07e-10	2.72e-08
RNF217	305.334	1.20987	0.194597	6.21731	5.06e-10	2.72e-08
SH3GL2	306.004	-2.2511	0.362129	-6.21629	5.09e-10	2.73e-08
CDC20	231.614	3.22288	0.51895	6.21039	5.29e-10	2.82e-08
FOXM1	299.488	3.09939	0.499229	6.20836	5.35e-10	2.85e-08
MKI67	1962.04	3.35287	0.540136	6.20745	5.39e-10	2.86e-08
ADGRA3	1030.26	1.31342	0.211727	6.20337	5.53e-10	2.92e-08
CCDC88C	491.864	1.71853	0.277428	6.1945	5.85e-10	3.08e-08
NUSAP1	658.201	2.93995	0.474939	6.19015	6.01e-10	3.16e-08
BTG2	1064.2	1.55101	0.250785	6.1846	6.23e-10	3.26e-08
SORT1	1044.33	-1.02506	0.165992	-6.17535	6.6e-10	3.42e-08
ESPL1	207.744	3.68158	0.596864	6.1682	6.91e-10	3.57e-08
TPX2	761.605	2.9807	0.483282	6.16762	6.93e-10	3.57e-08
CYP1B1	1149.3	2.60199	0.422137	6.16385	7.1e-10	3.65e-08
MTHFD1	900.183	2.01772	0.328129	6.14917	7.79e-10	3.99e-08
NRG1	77.3957	-2.00437	0.326225	-6.14413	8.04e-10	4.1e-08
RPL41	1228.22	1.50295	0.244645	6.14339	8.08e-10	4.11e-08
AUNIP	63.2771	3.70863	0.604008	6.14003	8.25e-10	4.19e-08
TIGAR	342.144	-1.22227	0.199141	-6.13771	8.37e-10	4.23e-08
GREB1	315.396	1.36123	0.221837	6.13616	8.45e-10	4.26e-08
PHGDH	380.664	2.54429	0.414693	6.13537	8.5e-10	4.27e-08
FAM175A	336.798	1.96379	0.320163	6.13372	8.58e-10	4.3e-08
CA14	448.482	1.02581	0.167415	6.12734	8.94e-10	4.47e-08
WDR12	607.121	1.55496	0.253923	6.12374	9.14e-10	4.55e-08
ANKRD18B	61.1024	2.76922	0.452661	6.11763	9.5e-10	4.72e-08
PTDSS1	716.847	1.34023	0.21916	6.11531	9.64e-10	4.77e-08
MCCC2	849.533	1.12467	0.184201	6.10564	1.02e-09	5.05e-08
HIST1H3D	407.534	3.27742	0.537055	6.10256	1.04e-09	5.12e-08
NSA2	587.7	1.2552	0.205679	6.1027	1.04e-09	5.12e-08
MAP7D3	265.523	1.90633	0.312757	6.09524	1.09e-09	5.35e-08
CEP152	337.053	2.08068	0.341607	6.09085	1.12e-09	5.48e-08
HEG1	1866.57	-2.04929	0.336496	-6.0901	1.13e-09	5.49e-08
SDCCAG3	441.037	1.531	0.251529	6.08675	1.15e-09	5.59e-08
RPS14	3467.55	2.84455	0.468088	6.07695	1.22e-09	5.92e-08
TMEM108	363.088	-2.54324	0.418616	-6.07534	1.24e-09	5.97e-08
EIF2D	530.646	1.10497	0.18192	6.07393	1.25e-09	6e-08
ORC6	137.748	2.13505	0.35187	6.06773	1.3e-09	6.22e-08
HSP90AB1	12731.7	1.13834	0.187623	6.06718	1.3e-09	6.22e-08
EPB41L4A-AS1	225.663	1.43636	0.237205	6.05534	1.4e-09	6.68e-08
PRR11	301.746	2.25794	0.373054	6.05258	1.43e-09	6.75e-08
SKP2	787.819	1.55197	0.256398	6.05298	1.42e-09	6.75e-08
CSPG4	61.3586	3.39804	0.562005	6.04628	1.48e-09	6.98e-08
RPS19	3029.2	2.75623	0.455827	6.04667	1.48e-09	6.98e-08
SMOC1	155.876	-1.54396	0.255739	-6.03724	1.57e-09	7.36e-08
SEH1L	541.034	1.38098	0.228908	6.03293	1.61e-09	7.54e-08
RNF144A-AS1	45.0416	3.08776	0.512461	6.02536	1.69e-09	7.88e-08
ADA	62.2343	2.22142	0.369356	6.01429	1.81e-09	8.39e-08
RPS15	1854.94	1.97292	0.32804	6.01426	1.81e-09	8.39e-08
PHB2	1297.16	1.31249	0.21841	6.0093	1.86e-09	8.61e-08
C1QBP	1431.43	1.31478	0.219147	5.99951	1.98e-09	9.12e-08
G3BP1	1555.69	1.28911	0.215318	5.98701	2.14e-09	9.77e-08
SERPINH1	359.106	1.78661	0.298421	5.98688	2.14e-09	9.77e-08
NCAPH	219.913	2.15488	0.3604	5.97915	2.24e-09	1.02e-07
POLR3D	454.95	1.21045	0.202728	5.97081	2.36e-09	1.07e-07
AGPAT5	990.089	1.12698	0.18887	5.96693	2.42e-09	1.1e-07
ZC3HAV1L	93.3275	2.21499	0.372153	5.95183	2.65e-09	1.2e-07
GNPDA1	683.188	1.69322	0.28461	5.94926	2.69e-09	1.21e-07
SNORA18	61.9562	2.38411	0.401237	5.9419	2.82e-09	1.26e-07
ARHGEF2	1175.49	1.11031	0.18694	5.93939	2.86e-09	1.28e-07
MELK	207.804	2.7594	0.464642	5.93877	2.87e-09	1.28e-07
ST6GAL1	230.17	3.21438	0.541387	5.93732	2.9e-09	1.29e-07
SACS	5195.95	1.2704	0.214237	5.92987	3.03e-09	1.34e-07
HIST1H2AL	121.662	5.04137	0.852057	5.9167	3.28e-09	1.45e-07
HIST1H2BI	212.808	2.50125	0.422891	5.91465	3.33e-09	1.47e-07
HMMR	219.718	2.94934	0.500822	5.889	3.89e-09	1.71e-07
PRDX4	1006.84	1.5495	0.263622	5.87773	4.16e-09	1.82e-07
LOC101927746	41.2281	7.58836	1.29148	5.87572	4.21e-09	1.84e-07
PKIB	254.253	-1.3246	0.225457	-5.8752	4.22e-09	1.84e-07
NIP7	258.396	1.22992	0.209473	5.87149	4.32e-09	1.87e-07
MRPL45	353.171	1.25994	0.214658	5.86953	4.37e-09	1.89e-07
HIST1H3C	116.757	3.31632	0.56594	5.85984	4.63e-09	2e-07
HIST2H3D	238.587	4.01537	0.685621	5.85654	4.73e-09	2.03e-07
PNP	332.943	1.50719	0.257479	5.85364	4.81e-09	2.07e-07
DDIAS	107.701	2.9287	0.500493	5.85164	4.87e-09	2.08e-07
MCOLN2	36.3379	5.61694	0.961156	5.84394	5.1e-09	2.18e-07
UBE2T	69.296	2.3502	0.403367	5.82644	5.66e-09	2.41e-07
RPL36A	835.643	2.08493	0.357918	5.82518	5.71e-09	2.42e-07
RAP2B	304.389	1.24991	0.21464	5.82328	5.77e-09	2.45e-07
FUCA2	250.975	1.3272	0.227936	5.8227	5.79e-09	2.45e-07
SLC1A4	238.279	-1.49198	0.256633	-5.81366	6.11e-09	2.58e-07
MAP1B	21702.3	-1.57496	0.270931	-5.81312	6.13e-09	2.58e-07
PLK4	263.785	2.02136	0.347909	5.81004	6.25e-09	2.62e-07
ABCA1	868.094	-1.4719	0.253399	-5.80862	6.3e-09	2.64e-07
TTK	348.002	2.14826	0.370119	5.80426	6.47e-09	2.7e-07
CNKSR2	1275.14	-1.8683	0.321935	-5.80336	6.5e-09	2.71e-07
CNGA3	242.701	-3.73748	0.644206	-5.80168	6.57e-09	2.73e-07
DDX21	2704.76	1.40902	0.243817	5.77902	7.51e-09	3.11e-07
TFDP2	1845.78	1.3297	0.230142	5.77774	7.57e-09	3.13e-07
OSTC	425.109	1.07224	0.185842	5.76963	7.94e-09	3.27e-07
PPRC1	732.8	1.42404	0.246822	5.76949	7.95e-09	3.27e-07
NUF2	275.121	2.19121	0.380383	5.76054	8.38e-09	3.44e-07
FAM86B3P	72.1299	2.11099	0.36692	5.75328	8.75e-09	3.58e-07
SLC2A4	55.881	3.56901	0.620699	5.74999	8.92e-09	3.64e-07
EEF1D	1400.89	1.50893	0.263046	5.73637	9.67e-09	3.94e-07
PRKG1	298.841	1.57086	0.273861	5.73595	9.7e-09	3.94e-07
TOM1L1	324.624	1.28701	0.224999	5.72009	1.06e-08	4.31e-07
HINT1	889.353	1.16979	0.204575	5.71817	1.08e-08	4.35e-07
ESCO2	187.647	2.48901	0.435586	5.71416	1.1e-08	4.44e-07
NFIB	3781.87	1.75784	0.307984	5.70757	1.15e-08	4.61e-07
VPS9D1-AS1	38.8987	4.19627	0.735573	5.70476	1.17e-08	4.67e-07
NEFH	173.326	2.5474	0.447063	5.69808	1.21e-08	4.85e-07
ZNF485	113.627	1.81101	0.317862	5.69748	1.22e-08	4.85e-07
RPLP1	3026.64	2.42768	0.426594	5.69084	1.26e-08	5.03e-07
LOC102467212	120.32	-2.32766	0.409066	-5.69019	1.27e-08	5.04e-07
DTL	428.505	2.75096	0.483533	5.6893	1.28e-08	5.06e-07
ID3	443.596	2.66789	0.469373	5.68395	1.32e-08	5.2e-07
ADGRV1	4387.4	-1.43112	0.252116	-5.67642	1.38e-08	5.4e-07
HIST1H4H	536.484	1.985	0.349695	5.67639	1.38e-08	5.4e-07
POLR1C	235.852	1.39928	0.246513	5.67629	1.38e-08	5.4e-07
FANCI	893.728	1.5785	0.278282	5.6723	1.41e-08	5.52e-07
SLC39A10	1371.68	1.29439	0.228818	5.65683	1.54e-08	6.02e-07
MND1	76.1353	3.0072	0.532808	5.64406	1.66e-08	6.44e-07
NFATC4	351.168	1.82181	0.322838	5.64312	1.67e-08	6.46e-07
CCDC150	143.367	2.22286	0.394311	5.63733	1.73e-08	6.67e-07
HIST1H3I	159.12	3.88228	0.689369	5.63164	1.79e-08	6.88e-07
NOP16	209.235	1.94862	0.346194	5.62869	1.82e-08	6.98e-07
CDCA5	149.956	2.8676	0.509526	5.62797	1.82e-08	6.99e-07
TPT1	10098.4	1.326	0.235656	5.62686	1.84e-08	7.02e-07
HNRNPA1	8259.58	1.36769	0.243324	5.62087	1.9e-08	7.25e-07
TXN	657.298	1.34532	0.239373	5.62019	1.91e-08	7.26e-07
XYLT1	445.306	-2.17409	0.386982	-5.61807	1.93e-08	7.34e-07
HIST1H2BJ	268.74	3.57147	0.635902	5.61638	1.95e-08	7.39e-07
FAM64A	129.799	4.50478	0.802315	5.61473	1.97e-08	7.45e-07
TMCC3	184.064	2.42023	0.431118	5.61385	1.98e-08	7.47e-07
PSAT1	672.577	2.21438	0.39474	5.60973	2.03e-08	7.63e-07
KIFC1	202.317	2.4736	0.441582	5.60168	2.12e-08	7.97e-07
ANGPTL2	211.386	3.1147	0.556082	5.60114	2.13e-08	7.98e-07
UNG	480.225	1.76688	0.315494	5.60034	2.14e-08	8e-07
CENPA	59.4526	5.31054	0.949215	5.59466	2.21e-08	8.25e-07
FAM161A	983.755	-2.0566	0.368262	-5.5846	2.34e-08	8.72e-07
ANK2	7238.58	-1.51189	0.271229	-5.57424	2.49e-08	9.21e-07
PHOSPHO1	56.664	-2.46831	0.442783	-5.57455	2.48e-08	9.21e-07
MCAM	470.786	1.24315	0.2231	5.57216	2.52e-08	9.3e-07
RGS9	515.552	-2.44729	0.439619	-5.56684	2.59e-08	9.57e-07
CDC45	104.989	2.85865	0.513735	5.56445	2.63e-08	9.66e-07
CDH4	90.7566	-1.58561	0.284949	-5.56455	2.63e-08	9.66e-07
SKA1	86.2244	2.60331	0.46802	5.56238	2.66e-08	9.75e-07
IFT22	300.885	-1.03251	0.185638	-5.56197	2.67e-08	9.75e-07
GUCY1A3	918.185	1.45014	0.261072	5.55458	2.78e-08	1.02e-06
DIMT1	291.336	1.78948	0.322379	5.55085	2.84e-08	1.03e-06
MCM6	461.728	1.75352	0.31612	5.54699	2.91e-08	1.05e-06
EIF4EBP1	241.61	2.27597	0.410379	5.54602	2.92e-08	1.06e-06
RCN1	1160.64	1.23675	0.223069	5.54427	2.95e-08	1.07e-06
HN1	1007.61	1.56084	0.28157	5.54336	2.97e-08	1.07e-06
TSPO	107.874	4.74613	0.856846	5.53907	3.04e-08	1.09e-06
NLN	1165.75	1.61044	0.290861	5.5368	3.08e-08	1.1e-06
IGBP1	366.201	1.13564	0.205204	5.5342	3.13e-08	1.12e-06
OIP5	56.1222	3.44533	0.623592	5.52498	3.3e-08	1.18e-06
RPL39	1143.98	2.4762	0.448422	5.52202	3.35e-08	1.19e-06
TCF4	5538.05	1.50633	0.273567	5.50626	3.67e-08	1.3e-06
PPEF2	535.285	-2.64748	0.481712	-5.49597	3.89e-08	1.37e-06
TERT	40.8768	7.50219	1.36537	5.49464	3.92e-08	1.38e-06
BUB3	881.366	1.06258	0.193445	5.49292	3.95e-08	1.39e-06
E2F3	452.637	1.00299	0.182602	5.49279	3.96e-08	1.39e-06
TPM2	248.808	3.94912	0.719305	5.49018	4.02e-08	1.41e-06
UBE2C	184.136	3.86422	0.704127	5.48797	4.07e-08	1.42e-06
FAM65A	427.557	-1.17078	0.213392	-5.48651	4.1e-08	1.43e-06
RPL8	3439.23	1.91989	0.350188	5.48246	4.19e-08	1.46e-06
SLC12A2	1876.98	-1.22485	0.223597	-5.47792	4.3e-08	1.49e-06
METTL21B	94.2528	1.51218	0.276599	5.46705	4.58e-08	1.59e-06
BRINP1	77.9706	-1.95714	0.35815	-5.46458	4.64e-08	1.6e-06
SKA3	184.344	2.64665	0.484356	5.46427	4.65e-08	1.6e-06
NUDT11	256.668	1.75223	0.321091	5.45712	4.84e-08	1.66e-06
AURKB	140.54	4.84549	0.888252	5.45508	4.9e-08	1.68e-06
GOLGA8A	1083.89	1.09353	0.200616	5.45083	5.01e-08	1.72e-06
CAD	1278.37	1.88214	0.345741	5.44378	5.22e-08	1.78e-06
UTP20	1337.39	1.1938	0.219698	5.43385	5.52e-08	1.88e-06
CPVL	85.8225	3.97786	0.732302	5.43199	5.57e-08	1.89e-06
LAP3	539.932	1.16601	0.214822	5.42781	5.7e-08	1.94e-06
ATP5G2	1114.81	1.54917	0.285807	5.42034	5.95e-08	2.01e-06
UBA52	1630.97	1.70501	0.314723	5.4175	6.04e-08	2.04e-06
ANKRD13B	308.182	1.59873	0.295194	5.41586	6.1e-08	2.06e-06
TFB2M	272.239	1.04651	0.193404	5.41098	6.27e-08	2.11e-06
CDCA8	143.113	2.29911	0.425182	5.40735	6.4e-08	2.15e-06
ID1	228.256	2.7055	0.500351	5.4072	6.4e-08	2.15e-06
MYBBP1A	888.159	1.55327	0.287774	5.39753	6.76e-08	2.26e-06
MOK	476.967	-1.49077	0.276252	-5.39643	6.8e-08	2.27e-06
EARS2	610.169	1.13611	0.210922	5.3864	7.19e-08	2.39e-06
DSCC1	103.339	2.28545	0.424686	5.38151	7.39e-08	2.46e-06
RCOR2	616.236	1.57724	0.293447	5.37487	7.66e-08	2.54e-06
ABRACL	120.626	2.04699	0.381218	5.36959	7.89e-08	2.61e-06
SNORA73B	1054.35	3.45716	0.643987	5.36837	7.95e-08	2.63e-06
CKM	70.4051	4.90955	0.915009	5.36558	8.07e-08	2.66e-06
KDM1A	2587.11	1.08805	0.202821	5.36456	8.11e-08	2.67e-06
SSR2	1302.29	1.07207	0.199867	5.36391	8.14e-08	2.67e-06
MCM10	238.448	2.78756	0.519983	5.36087	8.28e-08	2.71e-06
CDC25C	52.5007	2.87744	0.537045	5.35792	8.42e-08	2.75e-06
LOC100128164	69.3316	-2.39877	0.447738	-5.35754	8.44e-08	2.75e-06
MCM7	1333.64	1.89806	0.35449	5.35433	8.59e-08	2.79e-06
POLR1D	634.852	1.12382	0.209897	5.35413	8.6e-08	2.79e-06
NEMP1	691.666	1.2056	0.225567	5.34478	9.05e-08	2.93e-06
THG1L	159.164	1.66752	0.312158	5.34192	9.2e-08	2.97e-06
CD55	241.398	2.3445	0.439002	5.34052	9.27e-08	2.99e-06
NCAPD2	991.155	1.50834	0.28247	5.33984	9.3e-08	2.99e-06
RAD51	61.9118	3.53215	0.661432	5.34015	9.29e-08	2.99e-06
DIAPH2	693.305	1.43262	0.268474	5.33617	9.49e-08	3.05e-06
TRIM59	228.529	1.67297	0.313669	5.33357	9.63e-08	3.08e-06
SHROOM3	1395.57	-1.17862	0.221005	-5.33301	9.66e-08	3.09e-06
TXNRD3	251.286	1.37898	0.25902	5.32382	1.02e-07	3.23e-06
CABLES1	169.33	-1.42891	0.268561	-5.32062	1.03e-07	3.29e-06
NDC1	816.092	1.27297	0.239285	5.31988	1.04e-07	3.29e-06
BCL11A	307.215	2.44645	0.459975	5.31866	1.05e-07	3.31e-06
KIAA0101	144.52	2.83258	0.532816	5.31624	1.06e-07	3.35e-06
GREB1L	403.593	1.86652	0.351126	5.31582	1.06e-07	3.35e-06
GINS1	238.283	1.68498	0.317359	5.30938	1.1e-07	3.45e-06
RRM2	328.581	2.73498	0.515327	5.30727	1.11e-07	3.49e-06
SMARCC1	2831.7	1.04018	0.196011	5.30677	1.12e-07	3.49e-06
TROAP	92.2527	2.74538	0.517421	5.30588	1.12e-07	3.5e-06
CLVS2	228.259	1.4843	0.279785	5.30515	1.13e-07	3.51e-06
SYNE2	6626	-1.05539	0.19907	-5.30161	1.15e-07	3.57e-06
TGIF2	424.161	1.56247	0.294731	5.30133	1.15e-07	3.57e-06
CCT8	2363.87	1.05339	0.198721	5.30085	1.15e-07	3.57e-06
GNPNAT1	429.619	1.13314	0.213952	5.29623	1.18e-07	3.65e-06
MCM2	758.283	1.88801	0.356463	5.29649	1.18e-07	3.65e-06
PLP2	162.462	2.57476	0.486244	5.2952	1.19e-07	3.66e-06
NPNT	26.8402	3.19939	0.605546	5.28348	1.27e-07	3.9e-06
QARS	1088.72	1.14685	0.217257	5.27877	1.3e-07	3.99e-06
ANKRD36BP2	52.217	3.66397	0.695062	5.27144	1.35e-07	4.15e-06
HIST1H2BM	101.607	3.1911	0.605879	5.26689	1.39e-07	4.24e-06
FHL1	930.096	1.26344	0.2399	5.26652	1.39e-07	4.25e-06
HIST1H2AB	133.486	4.08773	0.776435	5.26475	1.4e-07	4.28e-06
CLCN2	183.454	1.29644	0.246375	5.26208	1.42e-07	4.33e-06
BBS4	438.112	-1.04807	0.199188	-5.26173	1.43e-07	4.33e-06
POC1A	72.1178	2.64866	0.503891	5.25642	1.47e-07	4.45e-06
HIST1H4D	395.109	2.50567	0.47692	5.25386	1.49e-07	4.5e-06
TMEM50B	514.44	-1.18934	0.226368	-5.254	1.49e-07	4.5e-06
RPP40	78.0778	1.80834	0.344287	5.25242	1.5e-07	4.53e-06
HIST1H2BN	302.763	2.56201	0.487976	5.25027	1.52e-07	4.57e-06
B3GNT5	206.717	1.91489	0.364883	5.24797	1.54e-07	4.62e-06
TEAD3	149.893	-1.84687	0.352181	-5.24411	1.57e-07	4.71e-06
PDE6C	474.944	-2.75287	0.524994	-5.24362	1.57e-07	4.71e-06
HS6ST2	205.758	2.15376	0.411311	5.23633	1.64e-07	4.88e-06
SPTBN1	9014.68	-1.14554	0.218764	-5.23642	1.64e-07	4.88e-06
TBRG4	368.468	1.5994	0.305477	5.23576	1.64e-07	4.89e-06
RAD54L	91.1163	2.41065	0.460695	5.23265	1.67e-07	4.96e-06
EME1	118.67	2.14222	0.409556	5.23059	1.69e-07	5e-06
RALGDS	755.724	1.25878	0.24066	5.23051	1.69e-07	5e-06
MXRA5	897.218	-2.6814	0.512927	-5.22765	1.72e-07	5.07e-06
FAM163A	85.0549	2.54692	0.487391	5.22562	1.74e-07	5.12e-06
FERMT1	42.8997	6.53689	1.25168	5.22251	1.77e-07	5.2e-06
DYX1C1	43.0092	-2.0236	0.387874	-5.21716	1.82e-07	5.33e-06
NT5DC3	283.023	1.82542	0.350128	5.21359	1.85e-07	5.42e-06
EPHB4	258.242	2.05759	0.394697	5.21308	1.86e-07	5.43e-06
ATCAY	657.95	-1.29337	0.248167	-5.21171	1.87e-07	5.46e-06
MDM1	359.827	-1.07282	0.205948	-5.20916	1.9e-07	5.53e-06
SGOL1	132.592	2.80135	0.538073	5.20627	1.93e-07	5.6e-06
STOML2	547.531	1.2944	0.248856	5.20138	1.98e-07	5.74e-06
SAMD13	51.0796	1.99664	0.384262	5.19604	2.04e-07	5.89e-06
EPS8	1012.78	-1.79294	0.345103	-5.19539	2.04e-07	5.9e-06
CHGA	340.497	-1.16845	0.22542	-5.18343	2.18e-07	6.27e-06
EFCAB6	157.643	-1.29971	0.250728	-5.18375	2.17e-07	6.27e-06
ARHGEF39	62.7309	2.49463	0.481308	5.18302	2.18e-07	6.27e-06
HSD11B2	75.7506	3.10223	0.598598	5.18249	2.19e-07	6.28e-06
ORC1	141.061	2.11347	0.407946	5.18076	2.21e-07	6.33e-06
TFAP4	184.778	1.94708	0.375852	5.18045	2.21e-07	6.33e-06
SLC6A5	23.1748	3.67764	0.710665	5.17492	2.28e-07	6.5e-06
ANGEL1	588.136	1.24164	0.239973	5.17408	2.29e-07	6.52e-06
EYA2	260.319	1.39106	0.268981	5.1716	2.32e-07	6.59e-06
GDF11	639.945	-1.13444	0.219348	-5.17189	2.32e-07	6.59e-06
ATP11C	1303.21	1.4926	0.28868	5.17043	2.34e-07	6.61e-06
EGFEM1P	193.573	1.61985	0.313296	5.17035	2.34e-07	6.61e-06
SCUBE3	102.785	-1.81323	0.350785	-5.16905	2.35e-07	6.64e-06
LY6E	122.565	2.72136	0.526786	5.16597	2.39e-07	6.74e-06
SLC7A1	846.183	1.07647	0.208384	5.1658	2.39e-07	6.74e-06
TRIP13	201.468	2.09399	0.405577	5.16299	2.43e-07	6.83e-06
GTSE1	130.845	2.89526	0.562085	5.15093	2.59e-07	7.27e-06
CHODL	264.264	2.73584	0.531229	5.15002	2.6e-07	7.29e-06
FAM171A1	341.619	1.54799	0.300671	5.14847	2.63e-07	7.34e-06
MZT2B	283.591	2.32328	0.451479	5.14593	2.66e-07	7.4e-06
PCYT1B	713.018	-1.37289	0.26677	-5.14635	2.66e-07	7.4e-06
MIR17HG	451.753	1.5247	0.296504	5.14227	2.71e-07	7.53e-06
TP53	722.959	1.50796	0.293336	5.14071	2.74e-07	7.59e-06
DIEXF	990.862	1.1073	0.215416	5.14031	2.74e-07	7.59e-06
MRE11A	693.098	1.02836	0.200136	5.13829	2.77e-07	7.64e-06
URB1	774.736	1.04715	0.203785	5.1385	2.77e-07	7.64e-06
PYCR1	361.081	2.17241	0.422992	5.13582	2.81e-07	7.73e-06
RCCD1	160.884	1.67107	0.325565	5.13284	2.85e-07	7.84e-06
BCL2L1	844.239	-1.39949	0.272763	-5.13079	2.89e-07	7.92e-06
EPB41L1	483.53	-1.93243	0.376816	-5.12831	2.92e-07	8.01e-06
METAP1	483.029	1.31086	0.255719	5.12615	2.96e-07	8.09e-06
SOX13	152.393	1.59922	0.312035	5.12514	2.97e-07	8.12e-06
SLC18B1	214.4	1.34569	0.262727	5.122	3.02e-07	8.23e-06
USP2-AS1	38.2135	2.81635	0.549947	5.12113	3.04e-07	8.25e-06
RTKN2	255.767	2.07165	0.404826	5.11738	3.1e-07	8.4e-06
KNTC1	1027.82	1.20456	0.235711	5.11034	3.22e-07	8.69e-06
RPS29	1196.43	2.52526	0.494149	5.11033	3.22e-07	8.69e-06
TNNI1	132.724	4.15297	0.813841	5.10293	3.34e-07	9.03e-06
UHRF1	265.206	2.78055	0.545483	5.0974	3.44e-07	9.28e-06
BLACAT1	143.78	-2.55805	0.50209	-5.09479	3.49e-07	9.39e-06
RPS16	1867.06	2.68238	0.526518	5.09457	3.5e-07	9.39e-06
RAB29	201.858	1.60379	0.314988	5.09157	3.55e-07	9.51e-06
GSG2	79.4862	2.89395	0.568835	5.08751	3.63e-07	9.68e-06
INA	1066.54	-1.56998	0.308708	-5.08566	3.66e-07	9.76e-06
DHX33	703.81	1.62586	0.319831	5.08348	3.71e-07	9.86e-06
NUP210	716.469	1.31871	0.25964	5.079	3.79e-07	1.01e-05
MIR217HG	81.5986	-2.55338	0.503009	-5.07622	3.85e-07	1.02e-05
ZDHHC9	565.047	1.09831	0.216588	5.07095	3.96e-07	1.05e-05
E2F8	79.4907	2.47034	0.48755	5.06685	4.04e-07	1.07e-05
TMCC2	432.67	-1.4723	0.290585	-5.06667	4.05e-07	1.07e-05
ARHGAP11B	51.3534	2.34457	0.46279	5.06616	4.06e-07	1.07e-05
CD109	63.5839	2.74875	0.542849	5.06357	4.11e-07	1.08e-05
RAC3	175.589	2.10737	0.416284	5.06235	4.14e-07	1.09e-05
PIH1D2	82.9303	-1.55089	0.306531	-5.05949	4.2e-07	1.1e-05
KIF4A	252.81	1.8573	0.36766	5.05168	4.38e-07	1.15e-05
SNORA73A	1290.14	5.11866	1.01451	5.04547	4.52e-07	1.18e-05
HMGB2	798.935	1.27698	0.253583	5.03574	4.76e-07	1.24e-05
ZNF121	655.758	1.26871	0.251998	5.0346	4.79e-07	1.25e-05
AGPAT4-IT1	83.6732	1.96965	0.391359	5.03285	4.83e-07	1.25e-05
SNRPE	662.248	1.25872	0.250154	5.03178	4.86e-07	1.26e-05
REEP1	274.258	-1.15951	0.230732	-5.02537	5.02e-07	1.3e-05
MIF	1011.66	1.89503	0.377413	5.02109	5.14e-07	1.33e-05
ZRANB3	281.881	1.0988	0.218849	5.02079	5.15e-07	1.33e-05
IGSF11	635.232	-1.93778	0.386005	-5.0201	5.16e-07	1.33e-05
KCNQ5	95.9367	5.3892	1.07352	5.02014	5.16e-07	1.33e-05
STC2	419.253	1.71819	0.342277	5.01987	5.17e-07	1.33e-05
IQSEC1	1265.13	-1.50199	0.299373	-5.01712	5.25e-07	1.35e-05
ERCC6L	80.2657	2.31609	0.461953	5.01368	5.34e-07	1.37e-05
CUEDC1	459.899	-1.22191	0.24381	-5.01173	5.39e-07	1.38e-05
GGH	180.374	2.00732	0.400615	5.01061	5.43e-07	1.38e-05
ADAMTS3	245.268	-1.64084	0.327612	-5.00849	5.49e-07	1.4e-05
MIAT	10529.1	1.71117	0.341787	5.00653	5.54e-07	1.41e-05
NXNL1	135.986	-2.24886	0.449234	-5.006	5.56e-07	1.41e-05
CECR5	340.635	1.71484	0.342894	5.00109	5.7e-07	1.45e-05
PDE6D	257.788	-1.16787	0.233627	-4.99889	5.77e-07	1.46e-05
TEAD4	65.645	3.0197	0.604214	4.99774	5.8e-07	1.46e-05
HIST1H2AE	919.172	1.77437	0.355422	4.9923	5.97e-07	1.5e-05
KLF12	963.318	-1.36173	0.272826	-4.9912	6e-07	1.51e-05
ZNF239	186.743	1.34592	0.270164	4.98185	6.3e-07	1.58e-05
ADSL	727.079	1.23993	0.248976	4.98012	6.35e-07	1.59e-05
LIMA1	636.531	-1.01992	0.205203	-4.97031	6.68e-07	1.67e-05
CPEB2	283.642	-1.8181	0.365844	-4.9696	6.71e-07	1.67e-05
TSKU	140.277	1.81372	0.364969	4.96951	6.71e-07	1.67e-05
CDC6	233.453	2.05634	0.413931	4.96784	6.77e-07	1.69e-05
E2F5	331.403	1.31584	0.265057	4.96435	6.89e-07	1.71e-05
CCDC65	28.1321	-2.60412	0.525132	-4.95898	7.09e-07	1.76e-05
ZWINT	268.76	2.3393	0.472008	4.95606	7.19e-07	1.78e-05
DPP7	548.949	1.60349	0.323715	4.95339	7.29e-07	1.81e-05
SSPN	65.0527	2.27413	0.459523	4.9489	7.46e-07	1.85e-05
KIT	257.241	2.7313	0.552079	4.94729	7.53e-07	1.86e-05
AURKA	194.005	1.65038	0.334143	4.93913	7.85e-07	1.93e-05
ARHGEF11	1601.54	-1.01852	0.206382	-4.93512	8.01e-07	1.96e-05
PLA2G4A	166.321	1.88138	0.381234	4.93496	8.02e-07	1.96e-05
RPUSD4	304.659	1.23308	0.249923	4.93386	8.06e-07	1.97e-05
EDNRA	52.4764	2.56807	0.520563	4.93325	8.09e-07	1.97e-05
HN1L	631.488	1.33798	0.271269	4.93232	8.13e-07	1.98e-05
TYMS	347.627	1.65693	0.335992	4.93145	8.16e-07	1.99e-05
ISLR2	32.005	-2.46761	0.500821	-4.92713	8.34e-07	2.03e-05
METAP1D	122.742	1.1844	0.240614	4.9224	8.55e-07	2.07e-05
AFAP1L1	61.3906	2.49722	0.507347	4.92211	8.56e-07	2.07e-05
GRPEL1	277.648	1.09621	0.222791	4.92034	8.64e-07	2.09e-05
EPHA3	2133.38	2.25345	0.458038	4.9198	8.66e-07	2.09e-05
CENPK	144.214	2.02246	0.411188	4.91859	8.72e-07	2.1e-05
NOP56	1212.26	1.27073	0.258463	4.91647	8.81e-07	2.12e-05
MDGA1	269.425	1.05452	0.214573	4.91449	8.9e-07	2.14e-05
DCUN1D3	385.739	-1.60236	0.326313	-4.91049	9.09e-07	2.18e-05
CDK5R2	116.392	-2.30756	0.470275	-4.90683	9.26e-07	2.22e-05
KIAA0020	794.717	1.61926	0.330039	4.90625	9.28e-07	2.22e-05
PKDCC	195.603	-1.37826	0.281088	-4.90333	9.42e-07	2.24e-05
SNORA74A	70.1999	3.62251	0.738811	4.90316	9.43e-07	2.24e-05
ADCY3	176.219	1.98511	0.405165	4.89951	9.61e-07	2.28e-05
ATL3	762.667	1.26223	0.257854	4.89512	9.82e-07	2.32e-05
CDKN2C	89.8413	1.96592	0.401587	4.89538	9.81e-07	2.32e-05
NINJ1	164.58	1.95319	0.399079	4.89425	9.87e-07	2.33e-05
IKZF4	169.119	-1.21912	0.249128	-4.89357	9.9e-07	2.33e-05
NRARP	129.917	1.53119	0.312917	4.89329	9.92e-07	2.33e-05
PDIA4	1025.37	1.18966	0.243135	4.893	9.93e-07	2.33e-05
ATG9B	36.7215	3.56612	0.729263	4.89004	1.01e-06	2.36e-05
NSMF	739.534	1.77042	0.362188	4.88812	1.02e-06	2.38e-05
SNORD76	34.8484	2.3886	0.489332	4.88136	1.05e-06	2.46e-05
ST18	1520.91	1.42221	0.291343	4.88155	1.05e-06	2.46e-05
SYNGR3	33.6939	2.69989	0.553415	4.8786	1.07e-06	2.49e-05
CHDH	67.2177	2.18244	0.447562	4.87629	1.08e-06	2.51e-05
RPIA	140.855	1.66381	0.341365	4.87398	1.09e-06	2.54e-05
PNMA3	67.7879	2.41195	0.49591	4.86368	1.15e-06	2.67e-05
PRPS2	167.644	2.10794	0.433645	4.86099	1.17e-06	2.7e-05
SGOL2	261.483	1.63156	0.33608	4.85469	1.21e-06	2.78e-05
DLEU1	163.678	1.97084	0.40603	4.85393	1.21e-06	2.79e-05
TACC3	203.51	2.0242	0.417196	4.8519	1.22e-06	2.81e-05
TTN	3437.38	3.44121	0.709309	4.85149	1.23e-06	2.81e-05
VAV2	351.444	1.09037	0.224774	4.85096	1.23e-06	2.82e-05
NID1	292.053	1.59029	0.327908	4.84981	1.24e-06	2.83e-05
RSPH4A	84.6406	-2.19899	0.45377	-4.84605	1.26e-06	2.88e-05
HIST2H2AB	290.099	2.14606	0.442882	4.84569	1.26e-06	2.88e-05
SAMD15	187.169	-1.60881	0.332063	-4.84489	1.27e-06	2.89e-05
PLK1	212.086	1.79288	0.370096	4.84437	1.27e-06	2.89e-05
KLHL13	432.167	1.48897	0.307414	4.84354	1.28e-06	2.9e-05
MYOZ2	29.1156	7.6584	1.58144	4.84268	1.28e-06	2.91e-05
FMNL2	1243.8	1.12661	0.232705	4.84139	1.29e-06	2.92e-05
RPL13AP5	59.5136	2.7665	0.571526	4.84055	1.29e-06	2.92e-05
FANCB	84.9214	1.65898	0.34321	4.83371	1.34e-06	3.02e-05
LRRC46	26.8411	-2.70582	0.559851	-4.83311	1.34e-06	3.02e-05
PTMA	5409.44	1.07355	0.222178	4.83194	1.35e-06	3.04e-05
GNB4	458.582	2.14991	0.445029	4.83095	1.36e-06	3.04e-05
MMP2	227.315	-1.32846	0.274981	-4.8311	1.36e-06	3.04e-05
DOCK6	91.2181	1.9114	0.395889	4.82811	1.38e-06	3.08e-05
NPM3	143.371	1.97023	0.408181	4.82687	1.39e-06	3.1e-05
SIAH2	195.602	1.45736	0.30203	4.82523	1.4e-06	3.12e-05
GPRASP1	391.808	-1.47442	0.305688	-4.82329	1.41e-06	3.15e-05
SNORD45C	19.6506	3.7413	0.776059	4.8209	1.43e-06	3.18e-05
CASC1	63.3348	-1.77292	0.367861	-4.81955	1.44e-06	3.18e-05
CCDC176	187.608	-1.49136	0.309433	-4.81963	1.44e-06	3.18e-05
MAP6D1	63.0965	1.88073	0.390215	4.81972	1.44e-06	3.18e-05
VWDE	36.601	4.69588	0.974278	4.81986	1.44e-06	3.18e-05
SUMF2	551.883	1.48455	0.30842	4.81339	1.48e-06	3.28e-05
SHCBP1	109.314	3.29634	0.684879	4.81303	1.49e-06	3.28e-05
DSG2	350.233	1.23061	0.255718	4.81236	1.49e-06	3.29e-05
MCM3	914.838	1.21552	0.25263	4.81147	1.5e-06	3.3e-05
CTSV	98.1179	-1.69227	0.351863	-4.80945	1.51e-06	3.33e-05
CMSS1	306.818	1.10264	0.229393	4.80676	1.53e-06	3.37e-05
ATP7B	441.44	-1.09296	0.227401	-4.80631	1.54e-06	3.37e-05
ATHL1	109.176	2.46001	0.511951	4.80517	1.55e-06	3.39e-05
TFAP2A	89.8638	-2.53217	0.527972	-4.79603	1.62e-06	3.53e-05
FSTL4	134.117	-1.73324	0.361475	-4.79491	1.63e-06	3.54e-05
PRKACB	1241.4	-1.29827	0.270887	-4.79269	1.65e-06	3.58e-05
DENND2A	302.195	-1.26262	0.263614	-4.78966	1.67e-06	3.62e-05
PM20D2	823.709	1.07482	0.224416	4.78939	1.67e-06	3.62e-05
ATIC	433.71	2.1028	0.439148	4.78837	1.68e-06	3.64e-05
HELLS	616.666	1.66073	0.347161	4.78375	1.72e-06	3.72e-05
MPL	43.8535	-3.14618	0.65837	-4.77874	1.76e-06	3.81e-05
FAM196A	144.706	2.11865	0.443446	4.7777	1.77e-06	3.82e-05
EPHA4	276.12	1.23129	0.257912	4.77409	1.81e-06	3.88e-05
SMC2	885.455	1.39357	0.291914	4.7739	1.81e-06	3.88e-05
MRM1	85.6325	2.2964	0.481131	4.77291	1.82e-06	3.89e-05
POLG2	182.678	1.09707	0.230347	4.76269	1.91e-06	4.09e-05
NME2	244.478	2.92372	0.613941	4.76222	1.91e-06	4.09e-05
ABHD3	78.7176	-1.48983	0.313068	-4.7588	1.95e-06	4.15e-05
FOXK1	762.653	1.13499	0.238672	4.75542	1.98e-06	4.22e-05
COA7	217.193	1.20748	0.254088	4.75223	2.01e-06	4.28e-05
SLC39A11	112.778	1.36469	0.287242	4.75102	2.02e-06	4.3e-05
PTPN13	7712.43	-1.93511	0.407359	-4.75036	2.03e-06	4.31e-05
FAM124A	444.692	-1.90318	0.400799	-4.74845	2.05e-06	4.34e-05
C14orf159	406.426	1.15775	0.243887	4.74708	2.06e-06	4.36e-05
KIF18A	208.938	1.79775	0.378829	4.74554	2.08e-06	4.38e-05
NR2C2AP	98.1936	1.9564	0.412629	4.7413	2.12e-06	4.47e-05
MAGEH1	274.378	-1.13986	0.240448	-4.74056	2.13e-06	4.48e-05
ANTXR2	251.389	1.13814	0.240279	4.73676	2.17e-06	4.53e-05
E2F7	168.436	1.88997	0.398971	4.73712	2.17e-06	4.53e-05
KCNH8	185.001	2.15524	0.454924	4.73759	2.16e-06	4.53e-05
KIFAP3	1296.5	-1.18565	0.250285	-4.7372	2.17e-06	4.53e-05
NEK10	174.164	-1.95921	0.413625	-4.73669	2.17e-06	4.53e-05
TRMT1	295.728	1.51474	0.319778	4.73685	2.17e-06	4.53e-05
NOS3	11.7502	6.22346	1.31495	4.73286	2.21e-06	4.6e-05
KLF9	405.909	1.5366	0.324839	4.73036	2.24e-06	4.65e-05
DRAIC	46.6672	-2.10558	0.445304	-4.72841	2.26e-06	4.69e-05
BLM	228.178	1.67978	0.355351	4.72711	2.28e-06	4.71e-05
GINS4	135.229	2.00623	0.424498	4.72612	2.29e-06	4.73e-05
URB2	696.01	1.18223	0.250327	4.72274	2.33e-06	4.8e-05
UBXN8	118.633	1.35785	0.287624	4.72092	2.35e-06	4.84e-05
LDLRAD3	336.542	1.04809	0.222212	4.71663	2.4e-06	4.93e-05
ITGA6	899.59	-1.10493	0.234302	-4.71584	2.41e-06	4.94e-05
PPIA	2908.76	1.06624	0.226205	4.71361	2.43e-06	4.99e-05
CDC42EP1	126.05	2.16552	0.459538	4.71239	2.45e-06	5.01e-05
NCAPG2	421.449	1.3657	0.289814	4.71235	2.45e-06	5.01e-05
GREM2	130.018	-2.29307	0.486729	-4.71119	2.46e-06	5.01e-05
NOP2	445.996	1.02303	0.217134	4.71152	2.46e-06	5.01e-05
ZFPM2	113.966	1.54497	0.327923	4.71138	2.46e-06	5.01e-05
SCN8A	242.821	-1.64285	0.348845	-4.7094	2.48e-06	5.05e-05
CENPV	406.847	1.3669	0.290391	4.70709	2.51e-06	5.1e-05
KLF11	229.881	1.22552	0.260399	4.70632	2.52e-06	5.12e-05
CDK4	862.548	1.6854	0.358357	4.70314	2.56e-06	5.19e-05
COA4	359.616	1.15815	0.2463	4.70218	2.57e-06	5.21e-05
VKORC1	235.37	1.7574	0.373807	4.70137	2.58e-06	5.22e-05
TTL	812.5	1.3224	0.281302	4.701	2.59e-06	5.23e-05
SLC25A37	216.177	1.07724	0.229322	4.6975	2.63e-06	5.31e-05
IGSF9	793.642	-1.87145	0.398444	-4.69689	2.64e-06	5.32e-05
COL4A1	748.084	1.58697	0.338145	4.69318	2.69e-06	5.41e-05
MYL1	157.584	4.57013	0.973919	4.69252	2.7e-06	5.42e-05
ENO1	11591.2	1.62391	0.34625	4.68998	2.73e-06	5.48e-05
DCTD	389.186	1.49361	0.318532	4.68905	2.74e-06	5.49e-05
WWC1	848.643	-1.36838	0.29202	-4.6859	2.79e-06	5.57e-05
GOLGA2	571.755	-1.05241	0.224624	-4.68521	2.8e-06	5.58e-05
LIPG	265.255	-1.77752	0.379602	-4.68259	2.83e-06	5.64e-05
FKBP1A	546.139	1.12435	0.240166	4.68157	2.85e-06	5.66e-05
MEX3A	1588.08	1.0794	0.231017	4.67237	2.98e-06	5.9e-05
SNORA8	59.9359	1.91094	0.409561	4.66584	3.07e-06	6.08e-05
FRAT2	127.151	1.41475	0.303274	4.66492	3.09e-06	6.1e-05
F2R	498.236	1.55816	0.334296	4.66103	3.15e-06	6.21e-05
LRRC57	394.211	-1.24133	0.266472	-4.65837	3.19e-06	6.26e-05
RBMS3	121.68	2.53488	0.544549	4.65501	3.24e-06	6.36e-05
C2CD2L	218.719	-1.13109	0.243059	-4.65356	3.26e-06	6.4e-05
CENPN	186.158	1.63406	0.351443	4.64955	3.33e-06	6.51e-05
SLC17A5	398.113	-1.39938	0.301076	-4.64792	3.35e-06	6.55e-05
CITED2	574.712	-1.22955	0.264736	-4.64445	3.41e-06	6.65e-05
RDH10	912.747	-1.49888	0.32307	-4.6395	3.49e-06	6.81e-05
SPATA6	350.878	-1.02403	0.220801	-4.63777	3.52e-06	6.85e-05
POU3F2	366.796	2.1316	0.460063	4.63328	3.6e-06	6.99e-05
KY	57.1367	2.52018	0.544021	4.6325	3.61e-06	7.01e-05
ITGB3BP	195.121	1.16545	0.25183	4.62792	3.69e-06	7.16e-05
HRK	59.2222	1.74389	0.376888	4.62707	3.71e-06	7.18e-05
MAP4K1	87.7047	-2.31371	0.500165	-4.62588	3.73e-06	7.2e-05
TEX10	531.965	1.17732	0.254504	4.62591	3.73e-06	7.2e-05
GCK	31.1813	2.15237	0.466514	4.61374	3.95e-06	7.6e-05
UNC13C	583.194	-2.06333	0.447192	-4.61396	3.95e-06	7.6e-05
NDUFA4L2	159.823	3.16219	0.685478	4.61312	3.97e-06	7.61e-05
RAD18	325.132	1.18035	0.256048	4.60988	4.03e-06	7.72e-05
ADAMTS2	46.559	1.61909	0.351299	4.60886	4.05e-06	7.75e-05
TACC1	650.209	-1.36177	0.295651	-4.60603	4.1e-06	7.85e-05
HIST1H1E	1619.61	1.65548	0.359507	4.60485	4.13e-06	7.89e-05
APRT	255.312	2.34322	0.509109	4.60259	4.17e-06	7.95e-05
HDDC2	387.113	1.18986	0.258513	4.6027	4.17e-06	7.95e-05
FMN2	229.941	-1.58461	0.344357	-4.60166	4.19e-06	7.97e-05
DBF4	406.574	1.59441	0.347041	4.59431	4.34e-06	8.25e-05
SPHK1	162.715	3.48008	0.757694	4.593	4.37e-06	8.29e-05
GTF3A	613.82	1.11595	0.243037	4.59169	4.4e-06	8.33e-05
ENO3	89.6436	2.12352	0.462915	4.58728	4.49e-06	8.5e-05
TMEM123	2249.62	1.35491	0.295447	4.58598	4.52e-06	8.54e-05
GABRB3	412.059	-1.48223	0.323283	-4.58492	4.54e-06	8.57e-05
LAMA1	963.159	1.26493	0.275893	4.58486	4.54e-06	8.57e-05
PTK7	710.23	1.27799	0.278767	4.58444	4.55e-06	8.58e-05
CENPM	69.8266	3.41764	0.745614	4.58365	4.57e-06	8.6e-05
C5orf34	67.9012	1.73751	0.379663	4.57646	4.73e-06	8.88e-05
MGC12916	117.699	-2.01513	0.440474	-4.57492	4.76e-06	8.94e-05
PCDHA4	160.566	-1.23706	0.270513	-4.57303	4.81e-06	9.01e-05
ANKS6	363.892	1.08719	0.237774	4.57239	4.82e-06	9.02e-05
LOC101928307	33.0195	2.73604	0.59907	4.56715	4.94e-06	9.23e-05
ASF1B	85.9189	2.74461	0.601031	4.56651	4.96e-06	9.25e-05
PPAT	644.861	1.20775	0.264522	4.56577	4.98e-06	9.27e-05
FBXO17	155.625	1.16303	0.254865	4.56329	5.04e-06	9.35e-05
TOMM34	319.128	1.45415	0.318664	4.56326	5.04e-06	9.35e-05
CD24	1080.66	1.65046	0.361721	4.5628	5.05e-06	9.36e-05
SLC5A3	3525.47	1.50371	0.329617	4.56201	5.07e-06	9.39e-05
PTRHD1	89.5723	1.8398	0.403464	4.56002	5.11e-06	9.47e-05
PTBP1	1292	1.33286	0.292406	4.55826	5.16e-06	9.53e-05
NLE1	248.079	1.55447	0.341122	4.55694	5.19e-06	9.57e-05
FAT1	4259.32	1.01125	0.221932	4.55657	5.2e-06	9.58e-05
SPC24	62.4926	3.00622	0.660256	4.55311	5.29e-06	9.73e-05
KIF18B	192.973	4.13748	0.90907	4.55133	5.33e-06	9.79e-05
TKT	1783.39	1.5879	0.348952	4.55049	5.35e-06	9.82e-05
MB	23.3733	5.52944	1.21663	4.54489	5.5e-06	0.000100588
RFC3	353.766	1.09911	0.241998	4.5418	5.58e-06	0.000101959
ANXA2	1454.38	1.85468	0.408471	4.54054	5.61e-06	0.000102459
CABP7	224.097	3.12654	0.689068	4.53734	5.7e-06	0.000103909
LHFPL3	199.716	-2.18032	0.480676	-4.53594	5.73e-06	0.000104485
NRIP3	100.085	-1.62677	0.358831	-4.53354	5.8e-06	0.000105562
LRRC48	90.5287	-1.31609	0.290382	-4.53228	5.84e-06	0.000106082
SFMBT1	221.659	-1.12079	0.247344	-4.5313	5.86e-06	0.000106454
IPO4	508.3	1.38463	0.305703	4.52934	5.92e-06	0.000107212
KCNA6	45.6422	-2.16771	0.478577	-4.52949	5.91e-06	0.000107212
CORO2B	612.158	-1.39288	0.307691	-4.52686	5.99e-06	0.000108359
CCDC78	47.9244	2.33455	0.5158	4.52607	6.01e-06	0.000108643
CCDC173	47.1906	-2.0177	0.445843	-4.52557	6.02e-06	0.00010878
HAUS6	804.725	1.01001	0.223437	4.52034	6.17e-06	0.000111298
FSD1	131.767	1.64472	0.364073	4.51755	6.26e-06	0.000112612
B4GALT2	378.882	1.29754	0.287326	4.51591	6.3e-06	0.000113366
AHCY	1383.4	1.11993	0.248021	4.51544	6.32e-06	0.000113491
TMEM237	1225.49	-1.34441	0.297775	-4.51485	6.34e-06	0.000113687
ASS1	668.122	2.51908	0.558128	4.51345	6.38e-06	0.000114316
TRAIP	75.4907	1.90969	0.424127	4.50264	6.71e-06	0.00012016
BTN2A3P	40.3871	1.71345	0.380728	4.50045	6.78e-06	0.000121137
TST	44.1873	3.78112	0.840691	4.49764	6.87e-06	0.00012262
CGREF1	92.9712	1.91178	0.425168	4.49652	6.91e-06	0.000123131
RNF157	733.617	-1.23148	0.27393	-4.4956	6.94e-06	0.0001234
TRPC7	52.7322	-2.12894	0.473599	-4.49524	6.95e-06	0.000123475
LOC100288637	137.709	1.4628	0.325625	4.49227	7.05e-06	0.000125073
AFAP1L2	107.217	-1.89539	0.422029	-4.49115	7.08e-06	0.000125601
CENPU	246.08	1.49666	0.333631	4.48597	7.26e-06	0.000128549
GPR63	115.4	2.53056	0.56452	4.48267	7.37e-06	0.000130416
CREB3L4	238.62	1.21513	0.271188	4.48077	7.44e-06	0.000131442
SNORD44	42.5241	1.6295	0.364205	4.47413	7.67e-06	0.000135446
RDH12	304.587	-1.96042	0.438382	-4.47194	7.75e-06	0.000136698
LINC00888	161.61	-1.41517	0.316792	-4.46719	7.93e-06	0.000139618
SNORA64	39.5797	4.82468	1.08027	4.4662	7.96e-06	0.000140118
RRP9	271.092	1.21034	0.271084	4.46483	8.01e-06	0.000140862
HTATIP2	32.2686	3.28909	0.736799	4.46402	8.04e-06	0.000141248
SLC25A30	154.025	1.85573	0.415756	4.46351	8.06e-06	0.00014143
MRPS2	253.577	1.46274	0.328075	4.45856	8.25e-06	0.000144585
ALDH2	233.258	-1.09802	0.246605	-4.45254	8.49e-06	0.000148544
GABPB1-AS1	499.603	1.36918	0.307658	4.45032	8.57e-06	0.000149925
PMAIP1	66.4886	2.57809	0.579459	4.44914	8.62e-06	0.000150595
JUNB	179.255	1.73337	0.389813	4.44668	8.72e-06	0.000152167
DANCR	239.263	1.74672	0.392943	4.44523	8.78e-06	0.000153037
SH3PXD2A	477.032	1.4866	0.334738	4.44108	8.95e-06	0.000155686
NUMBL	224.02	1.32892	0.299312	4.43991	9e-06	0.000156367
ARMC9	950.233	-1.59011	0.358268	-4.43833	9.07e-06	0.000157355
SRPX	48.3522	2.52904	0.569901	4.43769	9.09e-06	0.000157358
ZNF154	323.635	-2.38474	0.537388	-4.43765	9.09e-06	0.000157358
ANO5	264.425	1.85966	0.41909	4.43738	9.11e-06	0.000157388
SIAE	122.934	1.68699	0.380422	4.43453	9.23e-06	0.000159322
PABPC1L	116.844	1.48296	0.334534	4.43291	9.3e-06	0.000160352
EIF4EBP3	23.3413	5.96211	1.34544	4.43134	9.37e-06	0.00016136
E2F1	201.854	2.34828	0.530087	4.42999	9.42e-06	0.000162028
TTC8	611.392	-1.00543	0.226983	-4.42953	9.44e-06	0.00016221
C12orf45	112.143	1.28637	0.290483	4.4284	9.49e-06	0.000162891
HIBADH	426.13	1.07641	0.243143	4.42709	9.55e-06	0.000163636
IGFBP2	843.264	1.66994	0.377221	4.42695	9.56e-06	0.000163636
MCM4	1338.43	1.15785	0.261558	4.42674	9.57e-06	0.000163636
BOP1	316.41	1.64803	0.372394	4.4255	9.62e-06	0.00016441
PRKAR2B	472.338	-1.27343	0.287848	-4.42395	9.69e-06	0.000165424
IPO5	3022.58	1.07018	0.241974	4.42269	9.75e-06	0.000166218
TTC9	113.777	-1.61358	0.364935	-4.42154	9.8e-06	0.000166758
AHRR	58.2886	2.90434	0.657032	4.42039	9.85e-06	0.000167482
CCNE1	69.1872	2.0984	0.475076	4.41698	1e-05	0.000169788
SLC25A43	91.2152	1.48348	0.33629	4.41131	1.03e-05	0.000173767
ASAH2	35.257	-2.15471	0.488542	-4.4105	1.03e-05	0.000174235
LGALS3BP	966.852	1.88106	0.426623	4.40919	1.04e-05	0.000174934
MEF2D	1081.06	-1.2088	0.274231	-4.40794	1.04e-05	0.000175629
TTLL12	523.023	1.34857	0.305946	4.40789	1.04e-05	0.000175629
MXD3	54.0536	2.83613	0.644252	4.40221	1.07e-05	0.000179785
ZNF783	308.486	1.01241	0.229999	4.40179	1.07e-05	0.00017991
RASSF2	1872.71	-1.85934	0.422574	-4.40004	1.08e-05	0.000181177
SATB2	170.735	1.82612	0.415138	4.39882	1.09e-05	0.000181866
ZNF581	98.9082	2.24478	0.510632	4.39609	1.1e-05	0.00018395
WDTC1	763.76	-1.36095	0.309613	-4.39564	1.1e-05	0.000184139
DGKB	174.682	1.4573	0.331593	4.39483	1.11e-05	0.000184641
C14orf142	105.849	-1.04427	0.237787	-4.39164	1.13e-05	0.000187188
SNHG19	79.2658	2.56043	0.583282	4.38969	1.14e-05	0.000188681
DEPTOR	68.4625	2.00733	0.457421	4.38837	1.14e-05	0.000189425
SNORD49A	25.5418	3.94138	0.898182	4.38818	1.14e-05	0.000189425
SNX5	644.939	1.01019	0.230184	4.38861	1.14e-05	0.000189425
ATAD2	527.068	1.36652	0.31148	4.38718	1.15e-05	0.000190106
PFAS	863.829	1.50329	0.342746	4.38601	1.15e-05	0.000190744
MFGE8	363.13	-1.43502	0.32759	-4.38052	1.18e-05	0.000195417
NOL4L	1080.72	-1.17614	0.268596	-4.37884	1.19e-05	0.000196732
TCEAL2	64.6802	-2.19151	0.500584	-4.3779	1.2e-05	0.000197386
DNAH7	346.016	-1.58103	0.361215	-4.37698	1.2e-05	0.000198024
KLF4	20.7826	3.49338	0.798953	4.37245	1.23e-05	0.000201978
MEF2C-AS1	13.9716	3.12278	0.714651	4.36966	1.24e-05	0.00020417
PITPNM3	145.722	-1.59964	0.366122	-4.36914	1.25e-05	0.000204249
ST6GALNAC2	367.331	-2.51544	0.575706	-4.36931	1.25e-05	0.000204249
DENND1B	446.828	-1.07704	0.24662	-4.36719	1.26e-05	0.000205872
MIR325HG	55.9719	-2.41076	0.552159	-4.36605	1.27e-05	0.000206744
NOTCH3	414.039	2.60208	0.596024	4.36573	1.27e-05	0.000206843
HAUS4	230.095	1.55366	0.355911	4.3653	1.27e-05	0.000206847
RAB3B	328.484	-2.27983	0.522252	-4.36538	1.27e-05	0.000206847
ERI1	660.146	-1.0527	0.241232	-4.36385	1.28e-05	0.000207807
GPRC5B	270.841	1.12758	0.258471	4.36248	1.29e-05	0.000208906
ZDHHC2	914.258	-1.2431	0.2853	-4.35718	1.32e-05	0.000212775
MAT2A	2734.35	1.07036	0.245669	4.35691	1.32e-05	0.000212831
RAD51AP1	174.385	1.52163	0.349332	4.35583	1.33e-05	0.000213457
CFAP221	80.752	-2.07208	0.476046	-4.35269	1.34e-05	0.000215905
B3GAT2	31.7394	-2.32973	0.535513	-4.35046	1.36e-05	0.00021791
SLC47A1	100.824	2.4767	0.569343	4.3501	1.36e-05	0.000218049
TMEM258	235.784	1.51751	0.348882	4.34964	1.36e-05	0.000218298
ZNF695	80.8456	1.88822	0.434213	4.34859	1.37e-05	0.00021913
MXI1	1271.3	1.33148	0.306214	4.34821	1.37e-05	0.000219299
BPHL	207.958	1.0504	0.241618	4.34734	1.38e-05	0.00021996
HIST1H2BB	32.5586	4.02336	0.925662	4.34647	1.38e-05	0.00022062
COMMD6	415.371	1.01877	0.234473	4.34495	1.39e-05	0.000221939
REXO2	278.747	1.1534	0.265649	4.34182	1.41e-05	0.000224684
DES	208.58	3.88706	0.895848	4.33898	1.43e-05	0.000227174
TP53INP2	838.434	-1.46631	0.338158	-4.33617	1.45e-05	0.000229874
CCDC77	306.624	1.10997	0.255994	4.33591	1.45e-05	0.000229922
FAM53B	423.009	1.43713	0.331485	4.33542	1.45e-05	0.00023
SNORA24	21.9157	2.55988	0.590605	4.33434	1.46e-05	0.000230488
LOC642846	152.693	1.01105	0.23332	4.33332	1.47e-05	0.000230874
MID1IP1	451.729	1.22411	0.282631	4.33112	1.48e-05	0.000232965
UGT8	41.777	4.21934	0.974244	4.33088	1.49e-05	0.000233
GLRA2	38.5073	-2.46111	0.568358	-4.3302	1.49e-05	0.000233498
LNX2	383.087	-1.30179	0.30109	-4.32357	1.54e-05	0.000240173
PSMG4	123.285	1.32169	0.30573	4.32306	1.54e-05	0.000240503
IMPG1	3145.34	-2.55119	0.590625	-4.31948	1.56e-05	0.000244208
SNORA63	312.45	7.32643	1.69748	4.31605	1.59e-05	0.000247562
RNASEH2B	247.767	1.05098	0.244035	4.30669	1.66e-05	0.000257784
PUS1	164.088	1.56171	0.362758	4.3051	1.67e-05	0.000259152
PACSIN3	126.801	1.80039	0.418331	4.30375	1.68e-05	0.000260251
RELL2	127.422	-1.55175	0.360543	-4.30393	1.68e-05	0.000260251
PANK1	216.061	1.44863	0.336704	4.30238	1.69e-05	0.000261366
GJA1	810.719	2.74685	0.638582	4.30148	1.7e-05	0.000262017
PPP1R14B	365.355	1.60845	0.373936	4.30142	1.7e-05	0.000262017
AP3B2	291.351	-1.67993	0.39078	-4.29892	1.72e-05	0.000264246
GDPD2	67.5388	-2.21257	0.51474	-4.29844	1.72e-05	0.000264574
LINC00693	29.6997	2.61868	0.609422	4.29699	1.73e-05	0.000266052
SND1-IT1	95.9828	-1.39704	0.325177	-4.29626	1.74e-05	0.000266681
LOC729683	41.6845	1.70907	0.39794	4.2948	1.75e-05	0.000267953
NME4	433.195	1.55698	0.362517	4.29493	1.75e-05	0.000267953
ARHGEF9	1254.91	-1.09905	0.255931	-4.29432	1.75e-05	0.000268276
ID2	421.158	1.17533	0.273749	4.29345	1.76e-05	0.00026883
PPIP5K1	614.315	-1.32561	0.308745	-4.29355	1.76e-05	0.00026883
PLAGL1	121.359	1.70571	0.397443	4.29172	1.77e-05	0.000270691
DCBLD1	41.2375	2.23515	0.520894	4.29099	1.78e-05	0.000271073
METTL1	136.454	1.11547	0.259951	4.29106	1.78e-05	0.000271073
ARL13B	411.238	-1.19654	0.278945	-4.2895	1.79e-05	0.000272399
CENPW	69.2758	2.30006	0.53619	4.28965	1.79e-05	0.000272399
ISOC1	278.56	-1.10251	0.257054	-4.28901	1.79e-05	0.000272742
SPAG5	582.709	1.49298	0.348184	4.28792	1.8e-05	0.000273839
SNRPD2	652.59	1.47244	0.34357	4.28571	1.82e-05	0.00027632
MYO19	556.824	1.06686	0.249048	4.28375	1.84e-05	0.000278507
TRIM36	742.05	-2.31494	0.540852	-4.28017	1.87e-05	0.00028251
KPNA2	1435.17	1.20964	0.282959	4.27497	1.91e-05	0.000288388
FAU	1079.32	1.04748	0.245106	4.2736	1.92e-05	0.000289642
BRINP2	38.997	-2.0691	0.48431	-4.27226	1.94e-05	0.000291122
HIST1H4J	26.282	3.23294	0.757156	4.26985	1.96e-05	0.000293745
CNNM1	102.403	1.46298	0.343094	4.26407	2.01e-05	0.000300905
ALDH1L2	65.8903	1.82094	0.427121	4.26329	2.01e-05	0.000301424
CSRP2	407.057	1.68185	0.394497	4.26328	2.01e-05	0.000301424
LOC100129461	38.1047	2.40242	0.563595	4.26267	2.02e-05	0.000301966
LRRC23	118.78	-1.16943	0.274371	-4.26223	2.02e-05	0.000302293
GRM8	29.7316	-5.35807	1.25817	-4.25863	2.06e-05	0.000306652
MAOA	398.253	-2.18259	0.512613	-4.25778	2.06e-05	0.000307543
ADD1	2686.27	-1.19814	0.28151	-4.25613	2.08e-05	0.00030925
DDAH2	230.495	-1.4193	0.333761	-4.25245	2.11e-05	0.000313397
MIR133A1HG	14.6488	6.68263	1.57142	4.25259	2.11e-05	0.000313397
WDHD1	395.066	1.14342	0.268892	4.25235	2.12e-05	0.000313397
XIRP2	41.8439	4.52832	1.06485	4.25254	2.11e-05	0.000313397
TPRG1L	168.374	-1.22996	0.289266	-4.25199	2.12e-05	0.000313614
H1F0	1078.92	1.35567	0.318945	4.25049	2.13e-05	0.000315438
CHRM3	92.2032	2.43587	0.573194	4.24964	2.14e-05	0.00031635
TONSL	168.277	2.28365	0.537582	4.248	2.16e-05	0.0003184
MYH2	13.8221	6.31665	1.48722	4.24728	2.16e-05	0.000319133
ZNF850	190.934	1.11119	0.261674	4.24646	2.17e-05	0.000320012
ABCA8	59.0177	3.63183	0.855516	4.24519	2.18e-05	0.000321542
EGLN3	330.629	2.19518	0.517182	4.24451	2.19e-05	0.000322234
MECOM	77.3	3.3139	0.780837	4.24404	2.2e-05	0.000322611
SNORA32	81.4803	1.80122	0.424431	4.24385	2.2e-05	0.000322611
CDKN2A	19.8447	6.27636	1.47907	4.24346	2.2e-05	0.000322765
CHRNB4	296.03	-2.75212	0.648644	-4.24288	2.21e-05	0.000323151
KIF19	92.8136	2.10194	0.495927	4.2384	2.25e-05	0.000329372
LRP5	357.584	1.28319	0.303099	4.23356	2.3e-05	0.000336248
STXBP5	809.01	-1.06657	0.251988	-4.23262	2.31e-05	0.000337052
EDNRB	555.92	1.77228	0.419695	4.22279	2.41e-05	0.000351791
UNC45B	30.0986	5.81828	1.37875	4.21998	2.44e-05	0.000355255
PDZD4	238.368	-1.38019	0.327285	-4.21708	2.47e-05	0.000359232
SNORA21	44.8049	3.28279	0.778571	4.21643	2.48e-05	0.000359947
BCL2	433.086	1.27747	0.303287	4.21207	2.53e-05	0.000366002
CTPS1	538.368	1.08628	0.257969	4.2109	2.54e-05	0.000367405
SLC1A5	241.871	1.83065	0.434751	4.21081	2.54e-05	0.000367405
ADAM15	595.064	1.51134	0.359119	4.20848	2.57e-05	0.000370566
CLVS1	39.2345	-2.1077	0.501367	-4.2039	2.62e-05	0.000377807
FAIM	129.218	-1.717	0.408479	-4.2034	2.63e-05	0.000378318
TUBB	6704.83	1.19785	0.285086	4.20171	2.65e-05	0.000380817
FLJ37035	49.3137	1.56222	0.371993	4.19961	2.67e-05	0.000384046
ITSN1	1443.45	-1.03735	0.247066	-4.19867	2.68e-05	0.000385298
MFNG	62.9155	2.79654	0.666498	4.19588	2.72e-05	0.00038974
RANBP1	766.059	1.05157	0.250666	4.19509	2.73e-05	0.000390588
OTOF	19.4126	2.97929	0.7105	4.19324	2.75e-05	0.000393279
RHO	2303.96	-1.80922	0.431527	-4.19261	2.76e-05	0.000394029
RALGPS2	1756.65	-1.56136	0.372685	-4.1895	2.8e-05	0.000398781
LOC100506603	191.285	1.14034	0.272215	4.18911	2.8e-05	0.000399111
DERL3	114.125	2.10591	0.503061	4.18619	2.84e-05	0.00040394
AIDA	306.758	1.11314	0.265922	4.18596	2.84e-05	0.00040399
CCDC86	225.04	1.28229	0.306718	4.18069	2.91e-05	0.000412762
MTFR1	663.42	-1.21327	0.290241	-4.18021	2.91e-05	0.000412913
GABRG1	23.4504	-3.23618	0.774337	-4.17929	2.92e-05	0.000414229
LOC102546229	10.5119	-5.67121	1.35746	-4.1778	2.94e-05	0.00041628
PA2G4	1656.38	1.19352	0.285682	4.17778	2.94e-05	0.00041628
SPR	36.4229	2.10704	0.504422	4.17714	2.95e-05	0.000417097
NTN4	78.1312	1.70695	0.40897	4.17378	3e-05	0.000422573
KIAA2013	221.404	1.12192	0.268925	4.17187	3.02e-05	0.000425588
HIST1H2AD	90.8295	2.90302	0.696163	4.17003	3.05e-05	0.00042812
CYBA	53.5322	3.63938	0.874325	4.1625	3.15e-05	0.000441371
ARPP21	113.588	1.54935	0.372262	4.16199	3.15e-05	0.000441711
SLC12A7	203.81	1.39914	0.336175	4.16193	3.16e-05	0.000441711
MAP4K2	77.1376	-1.51499	0.364346	-4.15811	3.21e-05	0.000448413
CALD1	1184.88	1.06144	0.255491	4.15452	3.26e-05	0.000454742
PPFIA4	713.099	1.55048	0.373301	4.15343	3.28e-05	0.000456142
VIPR1	28.5087	-2.2353	0.538784	-4.14878	3.34e-05	0.000464712
OPN3	89.4127	2.05549	0.495666	4.14693	3.37e-05	0.000467684
NCOA1	1659.3	-1.19307	0.287826	-4.14511	3.4e-05	0.000470632
DHCR24	535.73	2.01828	0.486932	4.14489	3.4e-05	0.000470688
LOC728554	82.6347	1.26516	0.305302	4.14396	3.41e-05	0.000472199
CDCA3	72.8684	2.14777	0.518702	4.14067	3.46e-05	0.00047743
PCDHB16	178.775	-1.41668	0.342127	-4.14079	3.46e-05	0.00047743
BBS5	325.55	-1.11293	0.268881	-4.13913	3.49e-05	0.000480249
NCOA2	1373.17	-1.18255	0.285723	-4.1388	3.49e-05	0.000480538
CNTN4	581.268	1.67104	0.403987	4.13638	3.53e-05	0.000484822
DSTNP2	63.1992	-1.51529	0.366428	-4.1353	3.54e-05	0.000486194
LDB3	36.2838	5.44259	1.31618	4.13515	3.55e-05	0.000486194
SYNJ2	262.75	1.31304	0.317727	4.13261	3.59e-05	0.000491203
SNTB2	883.985	-1.36278	0.329784	-4.13234	3.59e-05	0.000491376
SLC35F2	227.879	1.50417	0.364021	4.1321	3.59e-05	0.000491481
KLHL29	216.35	-1.66024	0.40183	-4.13169	3.6e-05	0.000491941
CLUH	671.326	1.36718	0.330997	4.13049	3.62e-05	0.000494109
CEP112	618.019	-1.2284	0.297421	-4.13017	3.62e-05	0.000494385
TIMM8A	114.511	1.13546	0.274976	4.1293	3.64e-05	0.000495859
N4BP2L1	59.3146	1.7967	0.435238	4.12809	3.66e-05	0.000498066
USP32P1	18.4861	3.80971	0.923253	4.1264	3.68e-05	0.000501318
GOLGA7B	28.0835	-2.10011	0.509296	-4.12355	3.73e-05	0.000506308
WNK3	775.149	-1.00538	0.244069	-4.11926	3.8e-05	0.000515047
AHI1	1901.8	-1.20724	0.293114	-4.11868	3.81e-05	0.000515859
CELF6	164.048	-1.99909	0.485717	-4.11575	3.86e-05	0.000521586
EMG1	163.695	1.24264	0.301974	4.11506	3.87e-05	0.00052274
IRAK1	384.795	1.53088	0.372142	4.1137	3.89e-05	0.000524954
LPCAT2	184.35	-1.47401	0.358318	-4.11371	3.89e-05	0.000524954
ACER2	175.395	-1.84817	0.449344	-4.11304	3.9e-05	0.000525605
SCD	3480.14	2.80291	0.681837	4.11082	3.94e-05	0.000530255
HIST1H2BE	110.842	1.84245	0.448318	4.10969	3.96e-05	0.000532418
NPTXR	110.044	-1.37601	0.334902	-4.10869	3.98e-05	0.000533862
FAM57B	440.042	-2.10108	0.5115	-4.10767	4e-05	0.000535776
HLA-E	243.336	2.21158	0.538518	4.10679	4.01e-05	0.000537395
TGIF1	153.422	1.27898	0.311451	4.10653	4.02e-05	0.000537573
NEIL2	200.433	1.48299	0.36125	4.10516	4.04e-05	0.000540311
KIF20B	780.219	1.26936	0.309257	4.10455	4.05e-05	0.0005413
CAPN5	150.15	1.68788	0.411273	4.10404	4.06e-05	0.000542067
HIST1H4I	194.516	2.74947	0.670434	4.10103	4.11e-05	0.000548723
RRP7BP	155.86	1.23663	0.301742	4.0983	4.16e-05	0.000554793
P3H4	261.373	1.22232	0.298303	4.09758	4.17e-05	0.000556057
SAP30	227.965	1.25279	0.305886	4.09562	4.21e-05	0.000559887
ARL4D	145.594	-1.87199	0.457398	-4.0927	4.26e-05	0.000566531
CFAP47	138.052	-2.86377	0.699938	-4.09147	4.29e-05	0.000569081
MAPK4	390.235	-1.33193	0.326011	-4.08554	4.4e-05	0.000581595
RCN3	30.8677	1.80656	0.44219	4.08549	4.4e-05	0.000581595
BAZ2B	4738.79	-1.47445	0.361015	-4.08419	4.42e-05	0.000584401
CACNA1H	281.857	1.43672	0.351864	4.08316	4.44e-05	0.000585571
AAK1	2081.2	-1.27157	0.311508	-4.08197	4.47e-05	0.000588111
CA8	64.8127	2.83852	0.695619	4.08056	4.49e-05	0.000590755
UBE2Q2	618.441	-1.0564	0.258877	-4.08071	4.49e-05	0.000590755
RASAL2	1718.75	-1.0599	0.259821	-4.07933	4.52e-05	0.000593407
DHX37	335.558	1.34423	0.32962	4.07813	4.54e-05	0.000595892
TK1	56.4984	2.63752	0.646781	4.07792	4.54e-05	0.000595892
F2RL2	116.946	-2.10164	0.515435	-4.0774	4.55e-05	0.000596461
TRIAP1	185.121	1.03419	0.253653	4.07718	4.56e-05	0.000596561
UCP2	184.584	1.61128	0.395235	4.07676	4.57e-05	0.000597163
RMRP	17129.7	2.53348	0.621525	4.07622	4.58e-05	0.000598064
CCDC181	625.954	-1.34567	0.330347	-4.07352	4.63e-05	0.000604572
SYT13	188.746	-2.03152	0.499174	-4.06976	4.71e-05	0.000613436
TMTC1	300.667	1.02926	0.253079	4.06695	4.76e-05	0.000620397
SNORD77	16.3492	3.51394	0.864519	4.06462	4.81e-05	0.000626137
IDH2	539.054	1.2154	0.299157	4.06276	4.85e-05	0.000630637
TMX4	1297.22	-1.08317	0.266923	-4.05798	4.95e-05	0.000642162
WDR47	1093.94	-1.29407	0.318927	-4.05757	4.96e-05	0.000642779
AMOTL2	744.616	-1.0525	0.259563	-4.0549	5.02e-05	0.000649653
LINC00265	97.044	-1.02684	0.253279	-4.05419	5.03e-05	0.000651115
WDR7	877.632	-1.03082	0.25436	-4.05259	5.07e-05	0.000654049
LOC105747689	6.04806	5.97485	1.47446	4.05223	5.07e-05	0.000654479
MYO5C	215.847	1.10606	0.272962	4.05207	5.08e-05	0.000654479
HEY2	133.238	1.60362	0.396228	4.04721	5.18e-05	0.000667709
NMRAL1	230.836	1.5675	0.387442	4.04577	5.22e-05	0.000671292
NETO2	614.6	1.13824	0.281426	4.04453	5.24e-05	0.000673272
DDX54	501.283	1.00082	0.248182	4.03262	5.52e-05	0.000705598
GPT2	478.111	1.30603	0.323831	4.03306	5.51e-05	0.000705598
STAT4	55.6773	-1.88271	0.466977	-4.0317	5.54e-05	0.000707254
RTN1	361.723	-1.92137	0.476718	-4.03041	5.57e-05	0.00071062
PLA2G5	41.8337	-2.74072	0.680709	-4.02627	5.67e-05	0.000722661
ADAMTS14	17.9841	5.36441	1.3351	4.01799	5.87e-05	0.000745089
LRRC6	110.282	-1.41758	0.352838	-4.01766	5.88e-05	0.000745528
ARG2	143.027	-1.43477	0.357243	-4.01622	5.91e-05	0.000749386
RAB9B	146.085	-1.02491	0.2552	-4.01609	5.92e-05	0.000749386
SNAI2	16.8287	2.39102	0.595455	4.01545	5.93e-05	0.000750828
NEAT1	9393.78	1.48068	0.368923	4.01353	5.98e-05	0.000756401
CAMKV	163.129	1.82396	0.454929	4.00932	6.09e-05	0.000768827
MLXIP	719.976	-1.14941	0.28671	-4.00896	6.1e-05	0.000769402
SNORD3A	919.225	3.01564	0.75287	4.00553	6.19e-05	0.000780068
SNORD116-21	111.691	1.24175	0.310063	4.00482	6.21e-05	0.000781792
HSD17B11	131.508	1.35379	0.338515	3.9992	6.36e-05	0.000797731
VCAN	2990.94	1.68182	0.420545	3.99915	6.36e-05	0.000797731
TRMT61A	185.563	1.71057	0.427784	3.99867	6.37e-05	0.000798723
CCDC18	288.68	1.36196	0.340757	3.99686	6.42e-05	0.000803045
RSAD1	349.497	1.15695	0.289466	3.99686	6.42e-05	0.000803045
MYBPC2	13.7304	3.67312	0.919512	3.99464	6.48e-05	0.000809993
HEBP1	44.8401	1.75937	0.440594	3.99318	6.52e-05	0.000814369
AP1S3	82.1403	-1.67106	0.418829	-3.98984	6.61e-05	0.000824656
POLD1	241.675	1.5905	0.399572	3.98051	6.88e-05	0.000854476
FAM155A-IT1	115.98	-1.36103	0.341966	-3.98	6.89e-05	0.00085568
FANCA	287.929	1.69107	0.425059	3.97843	6.94e-05	0.0008607
OSMR	114.228	2.58836	0.650956	3.97624	7e-05	0.00086737
RTL1	17.3155	6.44567	1.62139	3.9754	7.03e-05	0.000869761
SNORA71A	38.8601	3.71651	0.935237	3.97387	7.07e-05	0.000874719
ARRB2	281.36	1.18711	0.298798	3.97294	7.1e-05	0.000876844
HES4	123.109	2.30504	0.580766	3.96896	7.22e-05	0.000890265
TMSB10	1308.58	1.12553	0.283711	3.96719	7.27e-05	0.000896252
SNORA70	110.945	3.4171	0.86198	3.96424	7.36e-05	0.000905355
TLCD2	166.806	-1.89536	0.47814	-3.96404	7.37e-05	0.000905457
ABCG4	334.62	-2.52343	0.636779	-3.9628	7.41e-05	0.000909061
GPER1	21.8646	3.95821	0.998858	3.96273	7.41e-05	0.000909061
GRAMD1A	334.221	1.12607	0.284196	3.9623	7.42e-05	0.000910048
FAM86EP	63.8674	1.34275	0.338929	3.96173	7.44e-05	0.00091154
NEB	528.219	3.07359	0.776089	3.96036	7.48e-05	0.000916107
GRAMD3	159.036	-1.66107	0.419595	-3.95874	7.53e-05	0.000921668
RGS9BP	281.722	-1.91203	0.483322	-3.95601	7.62e-05	0.000930866
TMEM72	27.4443	-2.58165	0.652637	-3.95572	7.63e-05	0.000931298
PKN3	102.734	2.03815	0.515542	3.95341	7.7e-05	0.000938941
KIF24	188.411	1.59223	0.402814	3.95278	7.72e-05	0.000940037
DHDDS	602.606	-1.0664	0.269866	-3.95159	7.76e-05	0.000941076
GCNT2	101.808	1.17434	0.29718	3.95161	7.76e-05	0.000941076
NT5M	50.4256	2.06558	0.522719	3.95161	7.76e-05	0.000941076
SLC13A2	12.047	-3.86976	0.979202	-3.95195	7.75e-05	0.000941076
BBC3	66.6131	2.21179	0.559888	3.95042	7.8e-05	0.000944481
CORO2A	57.1285	-1.91607	0.485086	-3.94996	7.82e-05	0.000945608
CAMTA1	997.642	-1.5728	0.39829	-3.94888	7.85e-05	0.000948464
CHRNB2	383.778	-1.21072	0.306752	-3.94691	7.92e-05	0.000955631
TRAPPC6A	75.4457	2.05756	0.521517	3.94534	7.97e-05	0.000959807
PALD1	176.064	1.66832	0.422908	3.94488	7.98e-05	0.000960215
TNFRSF13C	11.1956	4.64736	1.17807	3.9449	7.98e-05	0.000960215
CKAP2	969.26	1.15494	0.292961	3.94231	8.07e-05	0.000969172
LIN9	265.344	1.25948	0.319499	3.94203	8.08e-05	0.000969338
TMEM132D	131.493	2.01528	0.511244	3.94192	8.08e-05	0.000969338
EMC3-AS1	162.825	1.16408	0.295328	3.94164	8.09e-05	0.00096975
MDFI	62.4544	2.95997	0.751294	3.93983	8.15e-05	0.000976393
C16orf13	150.264	1.2536	0.318383	3.9374	8.24e-05	0.000985625
CBX2	192.556	1.58468	0.402675	3.93538	8.31e-05	0.000992504
AIM1	122.42	-1.58003	0.40156	-3.93473	8.33e-05	0.000994487
ACVR2B-AS1	44.0717	1.8208	0.463146	3.93136	8.45e-05	0.00100778
ARHGAP19	217.711	1.09354	0.278199	3.93078	8.47e-05	0.00100952
ZNF215	68.3029	1.56899	0.399251	3.92983	8.5e-05	0.00101271
NMU	32.9835	5.50825	1.40332	3.92516	8.67e-05	0.0010289
TGFA	36.778	1.79094	0.45633	3.92466	8.69e-05	0.00103028
NT5DC2	598.031	1.17863	0.30052	3.92197	8.78e-05	0.00104037
SYT2	65.1001	-2.05397	0.523874	-3.92073	8.83e-05	0.001045
SIK2	930.259	-1.01272	0.258441	-3.91859	8.91e-05	0.00105355
IMPA2	85.4812	1.8665	0.4767	3.91546	9.02e-05	0.00106577
SETD3	1244.81	-1.1122	0.284082	-3.91507	9.04e-05	0.00106676
TYSND1	197.188	1.42814	0.364801	3.91484	9.05e-05	0.00106701
NIT2	272.634	1.12181	0.286579	3.9145	9.06e-05	0.00106774
MZT2A	153.6	1.7454	0.446496	3.90911	9.26e-05	0.00108797
SNORA61	46.3197	1.41681	0.362483	3.90861	9.28e-05	0.00108942
PGP	159.938	-1.36591	0.349525	-3.90792	9.31e-05	0.001091
TMEM53	59.9673	-1.57006	0.401749	-3.90807	9.3e-05	0.001091
KIF2A	2099.94	-1.39107	0.356103	-3.90636	9.37e-05	0.00109652
FAM86B1	24.4825	1.96997	0.504333	3.9061	9.38e-05	0.00109692
PACSIN1	338.848	-2.40659	0.616495	-3.90366	9.47e-05	0.00110644
DPYSL5	1023.75	-1.21542	0.311675	-3.89964	9.63e-05	0.00112419
REEP6	207.388	-2.14803	0.551145	-3.8974	9.72e-05	0.00113236
C8orf88	63.6665	1.62051	0.416326	3.89241	9.93e-05	0.00115173
SCARNA12	378.775	3.23279	0.830739	3.89146	9.96e-05	0.00115543
GAPDH	16794.2	1.72893	0.444652	3.88828	0.000100959	0.00116986
HIST1H4C	854.128	1.87926	0.483726	3.88497	0.000102344	0.00118342
S100A4	108.211	3.51855	0.906917	3.87968	0.000104595	0.00120607
CCNE2	106.881	1.64442	0.423948	3.87883	0.000104961	0.00120859
SH3RF3	43.4161	1.5876	0.409435	3.87755	0.000105514	0.00121411
SMYD1	29.4625	4.56768	1.17809	3.8772	0.000105666	0.00121501
RCBTB1	1362.92	-1.07767	0.27797	-3.87694	0.000105777	0.00121531
PID1	45.5162	-1.59992	0.412717	-3.87656	0.000105945	0.00121568
RNF19B	301.376	-1.0712	0.276366	-3.87603	0.000106177	0.00121749
SIGMAR1	383.867	1.33398	0.344199	3.8756	0.000106362	0.00121877
PRKX	761.326	1.65138	0.426361	3.8732	0.000107417	0.00122878
GEMIN4	287.767	1.30899	0.33815	3.87105	0.000108368	0.00123745
PBX3	291.419	-1.50036	0.38757	-3.87121	0.000108298	0.00123745
LRIT1	180.019	-2.14232	0.553592	-3.86985	0.000108903	0.00124167
SEMA4B	617.471	-1.75549	0.453649	-3.86971	0.000108963	0.00124167
IER3	119.912	2.16173	0.55867	3.86942	0.000109092	0.00124228
COL6A3	32.1948	2.24822	0.581061	3.86916	0.000109209	0.00124275
BTN3A3	89.908	2.09225	0.540816	3.86869	0.000109422	0.00124431
BEST3	49.7032	2.66783	0.69052	3.86352	0.000111766	0.00126835
ADAMTS17	76.3755	1.65453	0.428262	3.86334	0.000111845	0.00126838
PPAN	30.758	2.9356	0.75995	3.86288	0.000112056	0.0012699
LOC101929395	9.02233	-4.01748	1.04019	-3.86227	0.000112338	0.00127222
DNAAF1	27.3453	-2.05668	0.53267	-3.86108	0.000112885	0.00127753
ISYNA1	478.314	2.10875	0.546205	3.86073	0.000113048	0.00127842
PALM2	73.7775	2.57904	0.668045	3.86058	0.000113119	0.00127842
MYBPH	30.3868	3.1962	0.828208	3.85918	0.000113768	0.001284
ABCB8	208.811	-1.15493	0.299551	-3.85554	0.000115477	0.00130061
PDE1C	446.024	-1.97087	0.511336	-3.85435	0.000116039	0.00130605
QTRT1	318.451	1.34677	0.349795	3.85016	0.000118042	0.00132679
SNORD17	939.37	1.79509	0.466608	3.8471	0.000119522	0.00134251
CTBS	303.321	-1.14804	0.298545	-3.84547	0.000120322	0.00135057
CCDC177	81.1228	-1.85225	0.481788	-3.84454	0.000120778	0.00135477
GFPT2	43.2744	1.36522	0.355456	3.84075	0.000122661	0.00137496
IQSEC3	93.6586	-1.83093	0.476893	-3.83929	0.00012339	0.00138124
KIF22	354.669	1.15817	0.301801	3.83752	0.000124283	0.00138936
COL4A2	980.843	1.26766	0.330582	3.83463	0.000125755	0.00140296
HIST1H3E	478.396	1.88834	0.49258	3.83356	0.000126301	0.0014081
APOBEC3C	43.4886	2.07406	0.541139	3.83276	0.000126714	0.00141175
ARMC4	44.7398	1.2507	0.326707	3.82821	0.000129077	0.00143517
GSTO1	205.104	1.13702	0.297028	3.82798	0.000129198	0.00143554
MATN2	259.398	-2.22211	0.580692	-3.82666	0.000129893	0.00144132
SYNJ1	1068.28	-1.403	0.366632	-3.82671	0.000129868	0.00144132
NEDD4L	2278.58	-1.32386	0.346331	-3.82251	0.000132098	0.00146393
RSU1	363.096	1.00899	0.263961	3.8225	0.000132108	0.00146393
STK17B	102.787	2.1873	0.572561	3.8202	0.000133342	0.00147562
CACNA1C	124.645	-2.22275	0.581887	-3.8199	0.000133506	0.00147644
SNORD5	33.7866	1.7882	0.468638	3.81574	0.000135773	0.00150051
MYOG	118.483	2.36991	0.621174	3.81521	0.000136067	0.00150275
KLHL21	239.41	1.63599	0.429075	3.81282	0.00013739	0.0015134
RCAN3	233.153	-1.79579	0.471092	-3.81197	0.000137864	0.00151651
FIRRE	392.11	1.61506	0.423873	3.81024	0.000138832	0.00152511
MPP6	720.522	1.17603	0.30875	3.80902	0.000139521	0.00153044
PLA2G3	11.5397	6.19284	1.62583	3.80903	0.000139513	0.00153044
GSKIP	317.465	-1.03894	0.272783	-3.80868	0.000139708	0.00153066
KATNB1	240.663	1.13324	0.297593	3.80801	0.000140088	0.0015338
SLC25A22	239.826	2.09093	0.550069	3.80122	0.000143983	0.00157332
MAML2	1044.18	-1.43838	0.378597	-3.79922	0.00014515	0.00158501
SNORD80	55.9406	1.86221	0.490625	3.79559	0.000147293	0.00160417
CECR3	38.1477	-1.98245	0.522883	-3.79139	0.000149807	0.00163047
NFASC	1177.36	-1.40518	0.370686	-3.79076	0.000150186	0.00163352
RBP4	30.5051	-2.39632	0.632335	-3.78963	0.000150871	0.00163988
LOC643072	104.481	-1.31585	0.347418	-3.78753	0.000152155	0.00165276
SNORD25	19.7305	3.66807	0.968835	3.78607	0.000153051	0.00166139
ATP8B2	477.229	1.02056	0.26963	3.78506	0.000153671	0.00166703
COCH	253.517	1.30816	0.345633	3.78481	0.000153824	0.00166759
SNORD10	113.537	3.573	0.94418	3.78424	0.000154179	0.00167034
FAM117A	88.6999	-1.26757	0.335167	-3.78191	0.00015563	0.00168275
PCDH17	729.419	2.87439	0.760565	3.77929	0.000157278	0.00169834
LAMC1	2354.81	1.02432	0.271125	3.77803	0.000158077	0.00170584
TMEM64	274.211	1.09025	0.288674	3.77676	0.000158882	0.00171117
DPH2	340.541	1.18283	0.313313	3.77525	0.000159847	0.0017182
LOC653513	310.463	-2.02704	0.537153	-3.77367	0.000160865	0.00172689
EGR1	253.017	1.67835	0.445152	3.77029	0.000163055	0.0017476
MREG	415.496	-1.47858	0.392174	-3.77021	0.000163112	0.0017476
CBS	29.5946	3.30109	0.876483	3.76629	0.000165691	0.00177407
ZBTB33	856.952	1.01679	0.27001	3.76573	0.000166062	0.00177575
AGRN	424.105	1.68981	0.448839	3.76484	0.000166653	0.00177972
HIST1H2AK	166.073	1.79326	0.476337	3.76469	0.000166757	0.00177972
SNAP25	1575.99	-1.81409	0.481856	-3.76479	0.00016669	0.00177972
HTR2C	18.4131	-4.95825	1.31751	-3.76335	0.000167651	0.00178738
FAM53A	20.5175	2.77112	0.736926	3.76038	0.000169655	0.00180597
FAM92A1	329.278	1.21254	0.322473	3.76013	0.000169824	0.0018066
PODXL	1623.56	-1.80231	0.479375	-3.7597	0.000170117	0.00180855
NHS	658.019	-1.49575	0.397945	-3.75868	0.000170811	0.00181476
STXBP1	859.983	-1.04923	0.279477	-3.75426	0.000173853	0.00184232
HEY1	672.333	1.20197	0.320198	3.75384	0.000174147	0.00184426
NUDT10	83.4698	1.71226	0.456274	3.7527	0.000174943	0.0018515
EEF1DP3	35.3332	1.84852	0.49287	3.75052	0.000176466	0.00186284
FUOM	34.7149	2.78428	0.742533	3.7497	0.000177044	0.00186774
SERPINE2	96.2452	2.00514	0.53491	3.74855	0.000177858	0.00187513
SNORD14B	23.4331	1.90552	0.508429	3.74787	0.000178342	0.00187903
FAM72A	15.5805	5.06054	1.35038	3.74748	0.00017862	0.00188075
NCR3LG1	625.516	1.59213	0.425035	3.74589	0.000179754	0.00189029
DDB2	128.607	1.12765	0.3013	3.74262	0.000182108	0.00191017
SLC6A1	105.992	-1.99341	0.53277	-3.74159	0.000182857	0.0019168
C8orf48	31.6468	-1.6906	0.452636	-3.73501	0.000187708	0.00196391
C17orf53	47.4404	1.91632	0.513157	3.73438	0.000188177	0.00196632
2022-09-06	539.466	-1.26292	0.338372	-3.73235	0.000189705	0.00198103
GPAT3	11.369	3.58744	0.961312	3.73181	0.000190107	0.00198397
CLDN5	31.5779	4.06446	1.08964	3.73011	0.000191396	0.00199616
CCNG1	1429.52	1.34335	0.360309	3.72833	0.00019275	0.00200774
RNASET2	74.5371	1.13217	0.3039	3.72548	0.000194941	0.00202928
KCND3	45.9887	-2.13384	0.572977	-3.72413	0.000195989	0.00203891
KIF21B	1675.07	-1.56261	0.419775	-3.72249	0.000197267	0.0020502
SLC44A5	239.643	1.10957	0.298079	3.72242	0.000197324	0.0020502
KDM4A-AS1	71.4828	-1.69117	0.454355	-3.72213	0.000197551	0.00205127
IGF2BP2	687.362	-1.02807	0.276341	-3.72031	0.000198979	0.0020635
CHST13	11.8669	6.0675	1.63162	3.71869	0.000200256	0.00207154
TEAD2	374.98	1.33928	0.36019	3.71826	0.000200596	0.00207375
TLX2	39.3305	-2.16149	0.581362	-3.71797	0.000200829	0.00207485
SYPL1	245.085	1.13137	0.304386	3.71689	0.000201693	0.00208248
AVIL	39.719	-1.9552	0.526185	-3.71581	0.000202557	0.00209009
TIFA	59.3633	1.39418	0.375339	3.71444	0.000203654	0.00210009
RSPO1	67.9658	1.78632	0.481114	3.71288	0.00020491	0.00211173
RGAG4	130.992	-1.18708	0.319743	-3.71262	0.000205125	0.00211262
CCDC74A	99.842	1.47631	0.397701	3.71211	0.000205542	0.0021156
ELOVL4	1105.51	-2.06787	0.557247	-3.71087	0.000206549	0.00212066
SMC4	1617.72	1.23024	0.331599	3.71004	0.000207231	0.00212502
ZNF599	51.6703	-1.16965	0.315262	-3.7101	0.000207178	0.00212502
LMNB2	835.091	1.04371	0.281431	3.70857	0.000208437	0.00213605
IL17RB	31.6201	1.93765	0.522595	3.70775	0.000209108	0.0021416
ASCL1	274.678	2.98378	0.805214	3.70558	0.000210911	0.00215873
ADAMTS4	83.2239	1.58334	0.427343	3.70507	0.00021133	0.00216167
PLOD1	527.492	1.74022	0.469935	3.70312	0.000212965	0.0021757
FLRT3	353.342	1.31869	0.356266	3.70143	0.000214384	0.00218749
LOC101928858	107.242	-2.24402	0.6063	-3.70117	0.000214606	0.0021884
GRID2IP	35.5638	-1.69262	0.457493	-3.69978	0.000215789	0.00219697
PCDHAC2	161.252	-1.95229	0.527687	-3.69971	0.000215846	0.00219697
DOCK8	559.159	-2.44078	0.659835	-3.69907	0.00021639	0.00220114
DUSP10	308.768	-1.01475	0.274362	-3.69857	0.000216815	0.00220411
CCDC103	54.3392	-1.20089	0.324808	-3.69722	0.000217971	0.00221365
PCDHA9	105.241	-1.33376	0.361044	-3.69419	0.000220592	0.00223287
TRIM47	41.0717	2.29774	0.622195	3.69296	0.000221663	0.00224233
FNDC4	29.199	-2.28271	0.618232	-3.69232	0.00022222	0.00224659
VAT1	603.272	1.53466	0.415763	3.69119	0.000223203	0.00225514
TDRD7	828.719	-2.06986	0.560786	-3.69099	0.000223381	0.00225556
SLC25A3	1936.54	1.01141	0.27407	3.69034	0.000223957	0.00226
HIST1H2BC	829.924	1.23509	0.335231	3.68429	0.000229341	0.00231291
C16orf93	59.8884	-1.17992	0.320418	-3.68244	0.00023101	0.00232638
NSMCE1	113.181	1.02615	0.278669	3.68234	0.000231101	0.00232638
SLC25A6	2045.47	1.20388	0.326992	3.68166	0.000231719	0.00232976
ANKRD44	71.9844	-1.21576	0.330333	-3.68042	0.000232846	0.00233682
PIK3R2	791.574	1.10354	0.299865	3.68013	0.000233112	0.00233807
IFRD2	224.233	1.1502	0.31258	3.6797	0.000233506	0.0023406
DGCR14	141.398	-1.1354	0.308578	-3.67947	0.000233719	0.00234131
CKMT1B	69.5901	-1.34412	0.365369	-3.67881	0.000234321	0.00234591
PFDN4	260.603	1.0136	0.275546	3.67849	0.000234617	0.00234745
PIM3	153.1	1.48262	0.403133	3.67774	0.000235305	0.00235291
GRK7	99.6832	-2.20199	0.598767	-3.67754	0.000235493	0.00235336
LIX1	87.5481	-1.98167	0.539049	-3.67623	0.000236704	0.00236259
FAM89A	492.049	1.62416	0.44205	3.67416	0.000238634	0.00237899
AK4	697.423	1.5692	0.427271	3.67262	0.00024008	0.00239051
ACSL3	1446.21	-1.20617	0.328454	-3.67227	0.000240402	0.00239227
THOC3	120.449	1.09701	0.298779	3.67165	0.000240986	0.00239519
APLP1	569.785	-1.12145	0.305468	-3.67126	0.000241355	0.00239741
USP32	2125.06	-1.06998	0.291547	-3.67	0.000242547	0.00240635
ASIC3	43.2551	-1.32302	0.360755	-3.66738	0.000245052	0.00242828
TRIM55	17.014	3.39067	0.92539	3.66404	0.000248268	0.0024572
FAM138B	27.9184	-2.24752	0.613601	-3.66283	0.000249443	0.00246734
SLN	68.3446	3.96314	1.08214	3.66233	0.000249928	0.00247066
MFSD11	383.557	-1.16185	0.317381	-3.66075	0.000251481	0.00248452
ATF5	138.729	1.6518	0.451285	3.66021	0.000252007	0.00248674
SLC25A19	77.1486	1.46785	0.401393	3.65689	0.000255298	0.0025132
FNIP2	617.787	-1.10543	0.302429	-3.65517	0.000257013	0.00252857
FAM86HP	53.06	1.13285	0.309987	3.65449	0.000257691	0.00253373
CCDC146	179.108	-1.62342	0.444819	-3.64961	0.00026264	0.00257624
ADAM12	60.9915	1.93753	0.531002	3.64883	0.000263442	0.00257958
GMNN	152.926	1.08826	0.298384	3.64719	0.000265123	0.00259443
CECR7	46.5342	3.37353	0.9253	3.64588	0.000266478	0.0026043
IRAK3	12.0082	2.96681	0.813771	3.64576	0.000266606	0.0026043
PCDHB18P	19.4467	-1.99169	0.546265	-3.64601	0.000266339	0.0026043
ITPRIP	189.261	1.58394	0.434581	3.64474	0.000267657	0.00260994
WASF1	463.857	1.15825	0.317926	3.64313	0.000269346	0.00262485
SLC12A8	55.3659	1.74798	0.480055	3.64121	0.000271357	0.00264132
VPS51	407.621	1.5064	0.413784	3.64056	0.000272044	0.00264645
NTS	29.9994	6.5089	1.78804	3.64024	0.00027238	0.00264816
RPS6KA6	272.712	-1.05323	0.289535	-3.63766	0.000275127	0.00267171
ARHGAP42	1050.68	-1.79348	0.493272	-3.63588	0.000277032	0.00268418
TCF3	712.537	1.10707	0.304487	3.63585	0.000277062	0.00268418
FAM63B	567.096	-1.01119	0.278147	-3.63544	0.00027751	0.00268694
EPCAM	72.2949	2.00027	0.550423	3.63406	0.000278991	0.00269653
DOC2B	325.156	-2.04517	0.563419	-3.62992	0.000283509	0.0027339
ZNF593	65.3601	1.4653	0.403805	3.62873	0.00028482	0.00274163
RBFOX2	1319.56	1.01494	0.279932	3.62566	0.000288219	0.00276949
SNORA68	52.6419	3.12111	0.860948	3.62521	0.000288731	0.00277279
CCNA2	435.101	1.10043	0.303564	3.62505	0.000288911	0.00277291
CD320	201.88	1.67318	0.461607	3.62469	0.000289313	0.00277515
SPEF1	12.9598	-3.28467	0.906534	-3.62333	0.000290836	0.00278652
ZIC3	292.714	1.14562	0.316224	3.62281	0.000291423	0.00279052
PROSER2	22.5339	2.22023	0.613034	3.62171	0.000292659	0.0027991
VAMP2	738.56	-1.07865	0.298006	-3.61954	0.000295127	0.00282108
RAB26	89.5002	1.83595	0.507724	3.61605	0.000299138	0.00285445
ST3GAL4	102.325	1.408	0.38946	3.61527	0.000300033	0.00286133
FAM151B	48.1897	-1.20084	0.332202	-3.61479	0.000300592	0.00286421
KCNA4	108.513	1.661	0.459537	3.6145	0.000300933	0.00286495
MRPL12	163.437	1.63049	0.451231	3.61343	0.000302176	0.00287512
MYCL	131.369	1.73755	0.481205	3.61082	0.000305231	0.00289916
TRIM25	601.967	1.32434	0.366805	3.61049	0.000305623	0.00290122
KLHL18	557.421	-1.0607	0.293844	-3.60972	0.000306525	0.00290811
NRSN2-AS1	83.0388	1.10186	0.305366	3.60832	0.000308187	0.00292219
CITED1	50.379	-1.45163	0.402444	-3.60703	0.000309727	0.00293511
CHRNG	9.83389	6.13527	1.70159	3.60562	0.000311413	0.0029477
GIT1	490.506	1.11628	0.309617	3.60536	0.000311715	0.00294886
C18orf54	151.887	1.35618	0.376433	3.60272	0.000314909	0.00297151
CDT1	83.0595	1.94233	0.539141	3.60263	0.00031501	0.00297151
CTSK	125.616	-1.25183	0.347449	-3.60291	0.000314674	0.00297151
BTG3	253.288	1.47156	0.408516	3.60222	0.000315514	0.00297337
SMKR1	18.9096	2.27323	0.631071	3.60217	0.000315568	0.00297337
FAM71F2	98.0218	-1.95675	0.543334	-3.60137	0.000316547	0.00298089
DHFR	532.487	1.02881	0.28579	3.59987	0.000318372	0.00299465
MGST2	16.2105	2.57876	0.716517	3.59902	0.000319424	0.00300284
EML6	454.68	-1.23623	0.343593	-3.59794	0.000320745	0.00301182
SNORD74	27.7965	2.49569	0.693716	3.59757	0.000321204	0.0030127
ERN1	91.9335	-1.06946	0.297397	-3.59606	0.000323072	0.00302678
RASL10B	247.335	1.32143	0.367534	3.59539	0.000323903	0.00303284
PLEKHH2	72.5702	-1.12604	0.313386	-3.59313	0.000326733	0.0030576
PTENP1	119.22	-1.54712	0.431047	-3.58922	0.000331665	0.003102
TTC39B	139.738	1.49189	0.415867	3.58742	0.000333969	0.00312001
STAMBPL1	68.7214	1.12179	0.312746	3.58691	0.000334622	0.00312434
TRG-AS1	8.21076	-4.41565	1.2312	-3.58645	0.000335213	0.00312809
ATP1B2	1216.54	-1.5309	0.426941	-3.58575	0.000336105	0.00313464
SLC5A6	341.072	1.16036	0.323828	3.58325	0.000339346	0.00316308
HMGA1	1608.46	1.30351	0.363817	3.58287	0.000339843	0.00316592
KCNK5	15.7755	2.60294	0.726535	3.58268	0.000340083	0.00316636
LDLR	179.307	2.78712	0.778192	3.58153	0.000341585	0.00317855
KIAA1841	336.339	-1.30008	0.363188	-3.57965	0.000344052	0.00319971
STIL	239.81	1.10743	0.30939	3.5794	0.000344382	0.00320097
AAED1	91.523	1.18192	0.330343	3.57785	0.000346427	0.00321297
ACTL6B	67.0661	-1.2971	0.362925	-3.57401	0.000351553	0.00325843
GOLGA2P10	69.8464	1.16492	0.326087	3.57243	0.000353688	0.00327638
CCDC138	371.485	1.11153	0.311273	3.57092	0.000355736	0.00329351
LAMA5	547.956	1.34431	0.376528	3.57027	0.000356611	0.00329975
B4GALT1	281.183	-1.29825	0.363724	-3.56932	0.000357902	0.00330835
KIAA0556	838.127	-1.3057	0.365856	-3.5689	0.000358483	0.0033115
GPR160	766.517	-2.36142	0.662053	-3.56681	0.000361351	0.00333239
NTM	422.291	-1.65328	0.463609	-3.56611	0.000362318	0.00333944
GABRR3	344.316	-2.37039	0.664786	-3.56565	0.000362958	0.00334348
FGF14	28.0168	-3.32839	0.933723	-3.56464	0.000364355	0.00335259
HIST3H2A	167.955	1.78527	0.500917	3.564	0.000365252	0.00335898
GABRA5	30.9275	3.1549	0.885786	3.56169	0.000368478	0.00338675
SLC25A15	240.743	1.14855	0.322787	3.55822	0.000373381	0.00342418
LOC102724814	92.3796	1.169	0.32868	3.55665	0.000375613	0.00344082
TMEM150C	36.2288	-1.42353	0.40038	-3.55546	0.000377325	0.00345459
SNORA57	63.3831	4.03712	1.13589	3.55415	0.000379208	0.0034699
HNF4G	10.2837	4.84164	1.36292	3.5524	0.000381728	0.00349103
MLF1	188.547	-1.36624	0.384835	-3.55019	0.000384951	0.00351659
NFIX	1030.16	1.26317	0.355948	3.54876	0.000387049	0.00353381
WDR81	323.491	1.41699	0.399394	3.54786	0.000388373	0.00354393
FIBCD1	14.0106	-2.40581	0.678236	-3.54717	0.000389397	0.00354935
MAPK12	168.728	1.31143	0.370143	3.54305	0.000395521	0.00359722
ANKH	482.942	-1.1014	0.311183	-3.53939	0.000401046	0.00364045
GALNT14	90.6771	1.70543	0.482203	3.53675	0.000405084	0.00367203
TMCO6	81.6714	1.07003	0.302535	3.53689	0.000404874	0.00367203
SHROOM2	502.372	-1.77402	0.501664	-3.53628	0.0004058	0.00367651
NTHL1	97.9581	1.53661	0.434619	3.53554	0.000406949	0.00368286
XDH	31.2948	-1.90149	0.53839	-3.53181	0.000412729	0.00372903
TXNDC5	51.1238	1.62607	0.460512	3.531	0.000413995	0.00373843
B4GALNT3	110.62	2.02852	0.574637	3.53009	0.000415413	0.00374918
PDE6G	634.859	-2.28748	0.648042	-3.52983	0.000415826	0.00375085
PLCXD1	309.372	1.11456	0.315852	3.52874	0.00041754	0.00376425
SLC12A1	7.47404	-3.49167	0.989539	-3.52858	0.000417792	0.00376446
SNCB	168.673	-1.96431	0.556876	-3.52737	0.00041971	0.00377556
NRSN2	399.851	-1.0468	0.296859	-3.52624	0.0004215	0.00378752
FBXO16	133.119	-1.05323	0.298746	-3.52549	0.000422693	0.00379618
TIMM10	136.28	1.15525	0.32792	3.52297	0.000426747	0.00382842
ARL6	537.624	-1.38084	0.392031	-3.52227	0.000427873	0.00383643
ALDH4A1	142.055	-1.38073	0.392264	-3.5199	0.000431717	0.00386298
MYOM3	18.852	6.11619	1.73823	3.51863	0.000433775	0.0038767
SCARNA21	452.301	2.15016	0.611406	3.51674	0.000436879	0.00390233
CAPN9	27.667	3.51343	0.999261	3.51603	0.000438049	0.00390432
SLC26A7	33.2544	-2.12193	0.603464	-3.51625	0.000437692	0.00390432
MCF2L	644.019	-1.30345	0.370806	-3.51518	0.000439464	0.00391482
LDHA	5283.89	1.0696	0.304299	3.51495	0.000439837	0.00391602
NUDT7	46.8604	1.1842	0.336986	3.5141	0.000441245	0.00392644
PRIMA1	152.651	2.32619	0.662521	3.51112	0.000446222	0.00396004
LINC00575	35.3481	-1.94198	0.553458	-3.50882	0.000450107	0.00399237
COL4A3	111.784	-1.91288	0.54519	-3.50864	0.000450406	0.00399288
IL27RA	30.0748	2.21044	0.630148	3.50781	0.000451816	0.00400322
LIMD2	142.671	1.68772	0.481222	3.50716	0.000452925	0.00400659
EOGT	429.151	-1.71328	0.488578	-3.50666	0.000453771	0.00401192
DNAH10	34.1634	-1.82871	0.521567	-3.50618	0.000454595	0.00401705
TMEM30B	6.8185	-3.67597	1.04893	-3.50449	0.000457479	0.00404037
LOC283731	5.548	-4.5996	1.31326	-3.50244	0.00046102	0.00406511
LHX6	6.2229	5.06805	1.44788	3.50033	0.000464685	0.00408869
SNORD22	33.8281	2.68733	0.768578	3.4965	0.000471409	0.00413902
LINC00951	28.4199	-2.76046	0.789788	-3.49519	0.000473716	0.00415484
CDC42EP2	80.6213	-1.29815	0.371905	-3.49054	0.000482052	0.00421451
MYT1L	59.6188	-2.11516	0.606099	-3.4898	0.000483379	0.00421716
SLC25A24	450.38	-1.10871	0.3177	-3.48981	0.000483362	0.00421716
TMEM133	230.606	-1.57668	0.451778	-3.48994	0.000483134	0.00421716
PARD6B	716.516	-1.31511	0.377115	-3.48729	0.00048795	0.00424805
BHLHE22	330.153	2.14963	0.616854	3.48482	0.000492469	0.00428061
UBE2QL1	174.488	-1.42521	0.408964	-3.48492	0.000492275	0.00428061
CDC25A	180.539	1.13677	0.326221	3.48468	0.000492733	0.00428065
PPARA	461.072	-1.34948	0.387351	-3.48386	0.00049424	0.00429148
RNMTL1	134.962	1.25747	0.360979	3.48349	0.00049492	0.00429237
BTN3A2	174.853	1.16224	0.333838	3.48145	0.0004987	0.00431883
EYA4	247.982	3.1246	0.897596	3.48108	0.000499398	0.00432261
SNORA1	20.9061	1.85757	0.533823	3.47975	0.000501891	0.00434191
MCM5	317.116	1.40775	0.4047	3.47851	0.000504209	0.00435739
TMEM186	67.4509	1.24906	0.35907	3.47861	0.000504021	0.00435739
AKAP9	10881.6	-1.46343	0.420819	-3.47758	0.000505968	0.00436801
RRP1	259.1	1.15392	0.3321	3.47461	0.000511605	0.00440745
NAP1L2	90.8998	-1.64772	0.474469	-3.47278	0.000515101	0.00443525
ZNF169	62.296	1.0171	0.29292	3.47227	0.000516076	0.00444133
NDRG3	1382.37	-1.1742	0.338301	-3.47088	0.000518756	0.00445973
SNX32	60.5056	1.53311	0.441789	3.47022	0.000520024	0.0044683
CIDECP	55.9494	-1.22825	0.354078	-3.46888	0.000522639	0.0044861
LINC00282	36.6249	-1.68655	0.486368	-3.46765	0.000525035	0.00449964
SCG3	742.223	-1.63526	0.471654	-3.46707	0.000526161	0.00450695
VAX2	90.1528	-1.30706	0.377041	-3.46662	0.000527048	0.0045122
TSPAN11	257.849	1.32506	0.382372	3.46537	0.000529494	0.00453078
ASGR1	34.556	-1.82664	0.527162	-3.46505	0.000530125	0.00453383
KCTD7	418.692	-1.03825	0.299791	-3.46324	0.000533716	0.00456082
NADSYN1	199.926	1.12988	0.326255	3.46318	0.000533833	0.00456082
NENF	300.679	1.55769	0.450341	3.45892	0.000542353	0.0046288
PDE6B	1139.09	-2.18793	0.632601	-3.45863	0.000542927	0.00463131
NKAIN1	177.472	1.28328	0.371172	3.45736	0.000545496	0.00464841
MBD6	294.309	-1.03587	0.299632	-3.45714	0.000545948	0.00464987
TOM1L2	544.694	-1.07514	0.311303	-3.45367	0.000553004	0.00470025
SULF2	1127.24	1.6601	0.480761	3.45307	0.000554236	0.00470829
PTPN20	21.2948	-2.92138	0.846091	-3.4528	0.000554803	0.00471068
GRAMD1C	42.5113	-1.78876	0.518137	-3.45229	0.000555848	0.00471712
FASN	1772.01	1.48552	0.430461	3.45099	0.000558534	0.00473261
PLEKHF2	157.58	-1.05542	0.306007	-3.44901	0.00056265	0.00476259
LINC00457	33.0005	-2.43361	0.705756	-3.44823	0.000564265	0.00477381
GNGT1	770.452	-2.27744	0.66052	-3.44796	0.000564847	0.00477629
PEA15	3555.04	-1.17039	0.339571	-3.44666	0.000567558	0.00479429
YDJC	80.5338	1.69493	0.491961	3.44526	0.000570513	0.00481678
MFSD10	165.842	2.02801	0.589074	3.4427	0.000575936	0.0048576
CREB3	271.643	-1.05929	0.308013	-3.43912	0.000583616	0.00491232
FSCN1	694.227	1.04396	0.303554	3.43914	0.000583558	0.00491232
CCDC108	26.8471	-2.33428	0.679105	-3.43728	0.00058758	0.0049331
DGAT2	44.8801	1.34325	0.390773	3.43741	0.00058731	0.0049331
RNF139-AS1	95.7457	-1.13351	0.32982	-3.43675	0.000588729	0.00494023
MRPS26	205.187	1.10164	0.320564	3.43655	0.00058917	0.00494142
LOC729732	25.0256	-2.38065	0.692962	-3.43547	0.00059153	0.00495853
IMPDH1	731.403	-1.29345	0.376534	-3.43514	0.000592251	0.00495969
FAM161B	191.987	-1.04146	0.303597	-3.43041	0.000602659	0.00503662
LGR5	326.054	2.55342	0.744556	3.42945	0.000604812	0.00505205
LENG9	33.7331	1.71387	0.50004	3.42747	0.00060923	0.00508123
SKIL	1353.46	-1.17907	0.344065	-3.42689	0.000610536	0.00508955
PDLIM2	35.2849	1.72863	0.50463	3.42554	0.000613574	0.00510971
CEBPA-AS1	26.3245	3.20219	0.935231	3.42395	0.000617169	0.00513446
NEUROG2	35.9917	1.67999	0.490893	3.4223	0.000620927	0.00515982
GPC1	613.73	1.52279	0.44509	3.42132	0.000623181	0.00516883
PCLO	1953.18	-1.40436	0.41047	-3.42134	0.000623127	0.00516883
KAT2B	555.852	-1.30562	0.381808	-3.41958	0.000627183	0.00519418
DISC1	104.68	-1.74123	0.509447	-3.41789	0.000631097	0.00521873
NFKBIZ	130.057	-1.29613	0.379258	-3.41755	0.000631867	0.00522248
COL19A1	48.6858	2.11588	0.619534	3.41528	0.00063716	0.00525569
ATP13A2	282.476	-1.08251	0.317254	-3.41211	0.000644611	0.0053145
BTBD17	45.9376	1.91999	0.562791	3.41155	0.000645945	0.00532038
FAIM2	54.1584	-2.27001	0.665908	-3.4089	0.000652266	0.00535618
SPAG6	41.6536	-2.01781	0.592003	-3.40845	0.000653337	0.00536231
FHOD3	975.21	-1.02902	0.302025	-3.40705	0.000656685	0.00538442
IMMP2L	94.4932	1.38659	0.406974	3.40706	0.000656659	0.00538442
ATAD3A	172.137	1.195	0.350775	3.40674	0.000657429	0.00538785
COL17A1	9.19506	-3.04367	0.893742	-3.40553	0.00066035	0.0054091
ANKLE1	36.9625	1.71618	0.504118	3.40433	0.000663272	0.00542764
CDC14A	154.884	-1.06025	0.311625	-3.40233	0.000668144	0.00545938
ECE2	62.7827	1.6011	0.470698	3.40154	0.000670073	0.00547243
SNORD2	70.9956	1.12755	0.331506	3.4013	0.000670673	0.00547462
ARC	18.3096	2.71405	0.798279	3.39988	0.000674159	0.00549502
FAM43A	46.5338	1.73611	0.511015	3.39737	0.000680358	0.00553176
SHANK1	44.0779	-1.58038	0.465164	-3.39746	0.000680146	0.00553176
OR6B3	20.5597	-2.77059	0.815783	-3.39624	0.000683183	0.0055438
GRAMD1B	1763.89	-1.97496	0.581844	-3.39431	0.000688023	0.00558033
CCDC60	10.1681	-5.6146	1.65517	-3.39216	0.00069343	0.00560819
PCDHB19P	30.3811	-1.68217	0.495962	-3.39173	0.000694519	0.00560819
TIAM2	287.466	-1.92664	0.568015	-3.39189	0.000694131	0.00560819
SNHG17	107.722	1.2019	0.354385	3.39152	0.000695057	0.00560979
IRX1	80.8675	3.12968	0.923806	3.38781	0.000704536	0.00568073
FABP12	26.5515	-1.86789	0.551637	-3.38609	0.000708968	0.00571088
ARRB1	220.26	-1.44243	0.426012	-3.3859	0.000709443	0.00571191
FAM86C2P	65.4163	1.04186	0.307733	3.38558	0.000710272	0.0057158
RPL39L	38.4093	1.6227	0.479348	3.38521	0.000711229	0.00572071
ARRDC2	57.1207	2.04304	0.603564	3.38496	0.000711894	0.00572326
PCDHA11	78.6659	-1.29272	0.38193	-3.38469	0.000712582	0.00572601
PLEKHH1	858.146	-1.32883	0.392826	-3.38274	0.000717664	0.00576403
CASC23	7.15446	-3.6653	1.08387	-3.3817	0.000720396	0.00577753
SELK	301.172	-1.02503	0.303133	-3.38145	0.000721049	0.00577996
CFAP43	136.828	-1.55351	0.45986	-3.37822	0.000729561	0.00583394
KRT19	11.265	5.10251	1.5105	3.37803	0.000730064	0.00583394
PRICKLE4	24.9863	2.13162	0.631204	3.37707	0.00073262	0.00584996
PINK1	450.328	-1.29821	0.384438	-3.37689	0.000733103	0.00585099
UNC13A	576.838	-1.10733	0.328109	-3.37488	0.000738481	0.00588252
PTENP1-AS	76.9284	-1.57611	0.467329	-3.3726	0.000744628	0.00592575
LRRC39	367.966	-1.99299	0.591237	-3.37088	0.000749293	0.00595713
ARMC6	306.593	1.26792	0.376362	3.36889	0.000754726	0.00599744
CYB5R1	330.808	-1.06534	0.316278	-3.36836	0.000756159	0.00600592
LOC400685	66.9591	-1.82589	0.54215	-3.36786	0.000757547	0.00601116
FN1	1656.78	1.44006	0.427787	3.3663	0.000761833	0.00604226
CROT	425.592	-1.39668	0.41493	-3.36606	0.000762513	0.00604475
RUNX1	58.7299	2.14773	0.638424	3.36412	0.000767891	0.00607862
SCAMP5	948.374	-1.03015	0.306252	-3.36374	0.000768929	0.00608391
MEIKIN	12.5851	-3.31533	0.985844	-3.36294	0.000771177	0.00609877
CEP170B	768.029	-1.58391	0.471011	-3.36278	0.000771612	0.00609928
C5AR1	14.8928	-2.65296	0.788996	-3.36245	0.000772538	0.00610368
LRIT2	50.4163	-1.79577	0.534144	-3.36195	0.000773941	0.00611183
MIR4712	28.0273	2.07117	0.616136	3.36155	0.000775072	0.00611491
AEBP1	170.883	1.48787	0.442654	3.36125	0.000775893	0.00611846
NIPAL1	22.4227	-2.11553	0.629658	-3.3598	0.000779986	0.0061478
RPL28	1946.58	1.25054	0.372288	3.35907	0.000782053	0.00616114
ELFN1	176.893	-1.93879	0.577238	-3.35873	0.000783012	0.00616575
CPE	3281.12	-1.42853	0.425484	-3.35743	0.000786711	0.00619192
ADHFE1	51.9455	-1.37322	0.409339	-3.35472	0.000794445	0.00624981
CCDC69	35.7652	-2.11479	0.630605	-3.35359	0.000797719	0.00626958
DOK4	142.596	1.06476	0.317743	3.35101	0.000805182	0.00632221
CABP4	211.534	-2.21615	0.661588	-3.34974	0.000808877	0.00634518
PKD1L1	47.4797	-1.83071	0.54687	-3.34761	0.000815106	0.006391
RABL3	868.643	-1.53561	0.458786	-3.34711	0.000816574	0.0063965
TMEM244	104.014	-1.96699	0.587719	-3.34683	0.00081741	0.00639994
NRGN	12.3876	4.90469	1.46693	3.3435	0.00082729	0.00646502
CDH15	19.0469	3.60973	1.07977	3.34306	0.000828593	0.00647213
CENPI	80.9324	1.21304	0.362937	3.3423	0.000830886	0.0064839
SYT12	12.4856	3.7681	1.12789	3.34084	0.000835266	0.00651192
DKFZP434A062	51.9408	-2.22688	0.667103	-3.33813	0.000843444	0.00656636
ACTG1	11928.8	1.11323	0.333573	3.33728	0.000846027	0.00657885
GAS2L3	379.706	1.31417	0.393792	3.33721	0.000846245	0.00657885
ZNF486	77.8925	1.40673	0.421879	3.33444	0.000854705	0.00663211
MAP3K1	1549.95	-1.31496	0.394469	-3.33348	0.000857666	0.00664913
DDX12P	108.929	1.13358	0.340231	3.3318	0.000862863	0.00667656
RRN3P3	52.0394	1.2725	0.382034	3.33084	0.00086583	0.00669324
LINC00960	39.5968	1.87514	0.563429	3.32809	0.000874444	0.00675255
TFAP2E	24.4074	-1.80536	0.542476	-3.328	0.000874731	0.00675255
MFAP3L	628.177	-1.56455	0.470208	-3.32736	0.000876744	0.00676492
DLGAP2	24.6788	-2.92209	0.878733	-3.32534	0.000883104	0.00680762
SNORD96A	29.1277	2.13983	0.643467	3.32546	0.000882719	0.00680762
RPGR	336.482	-1.39473	0.41954	-3.32443	0.000886008	0.00682363
RALGPS1	374.083	-1.15095	0.346334	-3.32325	0.000889764	0.00684935
HIST1H2BG	640.389	1.34145	0.403824	3.32187	0.000894175	0.00687368
DNPH1	137.91	1.5055	0.453266	3.32146	0.000895478	0.0068805
ETS1	21.0014	2.10399	0.633794	3.31967	0.000901242	0.00691834
DZIP3	1793.14	-1.12276	0.338602	-3.31586	0.000913623	0.00700034
PRR5L	88.7194	-1.01824	0.307075	-3.31593	0.000913373	0.00700034
SNORD78	13.899	3.56865	1.077	3.3135	0.000921374	0.00705645
CERKL	391.118	-1.9612	0.591939	-3.31318	0.000922399	0.00705775
PLCG2	74.8948	1.98054	0.597838	3.31283	0.000923572	0.00706344
HAGHL	41.7459	1.9863	0.59988	3.31117	0.000929068	0.00709889
OSBP2	867.852	-1.71194	0.517489	-3.30816	0.000939102	0.00716915
PIK3AP1	49.1031	1.14673	0.346637	3.30815	0.000939133	0.00716915
TMEM151B	54.3416	-1.58488	0.479368	-3.30619	0.000945742	0.00721292
LAD1	7.38143	4.60039	1.39199	3.30491	0.000950058	0.00724123
INSIG1	417.609	1.67314	0.506347	3.30434	0.000952019	0.00724738
COBLL1	2015.51	-1.96241	0.594057	-3.3034	0.000955215	0.00726836
ATP6V1B1	84.9995	-1.10098	0.333367	-3.30259	0.000957958	0.00728251
PCDHA12	72.4633	-1.13564	0.344017	-3.30112	0.000962998	0.0073127
PDE4DIP	1820.42	-1.23562	0.374313	-3.30104	0.00096326	0.0073127
SLC25A29	385.553	-1.08069	0.327368	-3.30114	0.000962914	0.0073127
GPRIN3	226.223	-1.07089	0.324462	-3.30052	0.000965055	0.00732084
ROGDI	322.92	-1.35563	0.410751	-3.30036	0.000965607	0.00732084
BTD	161.305	-1.10039	0.333464	-3.29989	0.000967241	0.00732943
FGFR3	140.145	2.77165	0.840201	3.2988	0.000970992	0.0073516
RPH3A	16.7186	-2.10004	0.636817	-3.29771	0.000974766	0.00737289
SNORD35A	21.7055	3.10092	0.940585	3.2968	0.000977934	0.00739347
SLC40A1	305.937	-1.77719	0.539153	-3.29625	0.000979841	0.00740449
ABAT	456.275	-1.0505	0.318747	-3.29572	0.00098171	0.00741182
CDKL5	298.698	-1.48905	0.451884	-3.29521	0.000983472	0.00742045
CFAP52	17.6052	-2.47159	0.750072	-3.29513	0.000983753	0.00742045
CSMD2	30.3594	-1.70308	0.517173	-3.29305	0.000991073	0.00746542
NR2F2	244.183	1.5981	0.485534	3.29142	0.000996819	0.00750185
TRIP6	225.373	1.33389	0.405616	3.28856	0.00100702	0.00756828
SPTB	45.7962	1.68207	0.511798	3.28659	0.0010141	0.00761107
TOMM7	570.204	1.42275	0.432888	3.28664	0.00101392	0.00761107
SNRPB	530.323	1.07664	0.327637	3.28608	0.00101593	0.00761787
FRMPD2	264.317	-2.1685	0.660105	-3.28509	0.0010195	0.00763423
MYO16	107.949	-1.33965	0.407841	-3.28474	0.00102077	0.00764028
CCDC141	94.5207	1.352	0.411623	3.28455	0.00102145	0.0076419
FMNL3	381.155	-1.81211	0.551775	-3.28414	0.00102295	0.00764617
CNGA1	34.3087	-1.92418	0.585959	-3.28381	0.00102413	0.00765148
CXXC4	750.36	-1.01516	0.309186	-3.28334	0.00102584	0.00765769
MAP6	1124.69	-1.48446	0.452217	-3.28262	0.00102847	0.00767348
DTNBP1	142.167	-1.18964	0.36254	-3.2814	0.00103294	0.00769639
FAM71E1	18.1349	-1.76007	0.536371	-3.28144	0.00103278	0.00769639
GPATCH4	365.064	1.12662	0.343655	3.27835	0.00104415	0.00776587
PIDD1	73.1439	1.8277	0.557554	3.27807	0.00104518	0.00777008
PPP4R4	347.64	-2.08767	0.637016	-3.27727	0.00104816	0.00778522
GCSH	93.9658	1.03127	0.314717	3.27683	0.0010498	0.00779389
TAB3	1395.92	-1.01369	0.309418	-3.27612	0.00105243	0.00780983
LOC399715	36.0601	1.82212	0.5565	3.27425	0.00105943	0.00785474
SLC4A4	172.739	1.41007	0.430818	3.27302	0.00106406	0.00788553
FRMD4B	594.184	-1.65827	0.506901	-3.2714	0.00107018	0.00792549
MIR3654	17.476	3.43343	1.04955	3.27133	0.00107041	0.00792549
EGFL7	18.0487	2.52627	0.772446	3.27048	0.00107363	0.0079422
CDHR1	5356.5	-2.24966	0.687898	-3.27034	0.00107419	0.00794274
SLC35G1	42.3567	1.11802	0.341968	3.26938	0.00107784	0.00796416
WDR66	68.4767	-1.32072	0.404172	-3.26773	0.00108415	0.00800207
JAK2	525.163	-1.25802	0.385074	-3.26695	0.00108712	0.00801676
SNORA52	27.8254	5.61333	1.71829	3.26681	0.00108765	0.0080171
PPM1F	296.656	1.00051	0.306287	3.26658	0.00108855	0.00802014
PRDX1	1838.36	-1.04058	0.318822	-3.26384	0.00109915	0.0080838
P2RX7	20.568	2.27055	0.695761	3.2634	0.00110082	0.00808889
DDIT4	1727.51	1.99298	0.610739	3.26323	0.00110152	0.00809041
ATOH7	60.5533	2.95404	0.905399	3.2627	0.00110357	0.00810188
CLCN4	1178.58	-1.54927	0.474879	-3.26244	0.00110456	0.00810549
LOC101927391	87.8167	-1.21283	0.371809	-3.26197	0.0011064	0.00811537
MYO18B	9.98771	5.23986	1.60728	3.26007	0.00111385	0.00816641
GPLD1	286.984	-1.09529	0.33601	-3.25969	0.00111535	0.00817377
ANO6	525.048	1.15804	0.355289	3.25944	0.00111632	0.00817726
C8orf22	5.19779	4.96713	1.52424	3.25875	0.00111903	0.00819347
LPAR3	64.0238	2.69595	0.827437	3.25819	0.00112126	0.00819987
MAFB	30.5013	2.00475	0.615303	3.25815	0.0011214	0.00819987
SEZ6	179.135	-1.83107	0.562268	-3.25658	0.00112763	0.00824179
KCNG1	23.0245	4.40592	1.35364	3.25485	0.00113451	0.00827409
MIR100HG	802.065	1.02618	0.315267	3.25495	0.00113412	0.00827409
SNORA71D	17.5498	4.63989	1.42541	3.25514	0.00113338	0.00827409
DENND2C	38.6373	-1.77951	0.54676	-3.25464	0.00113537	0.00827635
GRPR	20.2259	-1.58183	0.486206	-3.25341	0.00114029	0.00830485
EVI5L	163.009	-1.33212	0.409546	-3.25267	0.00114324	0.00831903
DKFZP586I1420	194.385	-1.04742	0.322127	-3.25157	0.0011477	0.00834782
GUCA1A	2468.39	-1.90244	0.585141	-3.25126	0.00114896	0.00834959
BEX5	36.5602	-1.91853	0.590273	-3.25024	0.00115308	0.00837211
DCLK3	100.286	-1.99969	0.61548	-3.24899	0.00115815	0.00840529
ASTN1	351.798	-1.59122	0.489914	-3.24797	0.00116233	0.0084245
LRFN4	145.39	1.71393	0.527779	3.24743	0.00116451	0.00843284
TMC6	79.4849	1.74315	0.537237	3.24466	0.00117591	0.00850417
SNORA48	206.597	3.80247	1.17235	3.24347	0.00118085	0.0085362
HES5	390.435	2.06569	0.636904	3.24334	0.00118139	0.00853636
GALNT18	86.3681	1.3119	0.40451	3.24317	0.00118208	0.00853759
BDH1	117.971	-1.16487	0.359193	-3.24301	0.00118272	0.0085385
ETS2	85.1294	1.08514	0.334627	3.24285	0.00118341	0.00853973
GMDS	79.6626	1.24015	0.382676	3.24074	0.00119222	0.00859575
NCS1	510.178	1.08952	0.336269	3.24003	0.00119518	0.00860584
DGCR11	41.9463	-1.16519	0.359692	-3.2394	0.0011978	0.00861887
EBPL	328.405	1.09374	0.337695	3.23884	0.00120018	0.00863049
EXOSC4	86.6637	1.20122	0.371029	3.23753	0.00120568	0.00866254
SPC25	94.49	1.35669	0.419228	3.23616	0.00121148	0.00868906
SNORA80B	14.5555	3.04535	0.941182	3.23566	0.0012136	0.0086967
TTC3P1	183.679	-1.26449	0.390869	-3.23507	0.00121611	0.00871088
HAL	8.08605	3.9004	1.20582	3.23466	0.00121788	0.00871974
IKBKE	39.8324	2.02995	0.627745	3.23372	0.00122189	0.0087409
FABP5	165.357	1.53708	0.475804	3.23048	0.00123583	0.00882143
TAOK3	494.58	-1.09186	0.338343	-3.22706	0.00125067	0.00891333
KIAA1024	414.737	-1.11633	0.346083	-3.22561	0.00125704	0.00894292
FLJ46066	8.91286	-3.13537	0.97225	-3.22486	0.00126034	0.00896149
CDKN3	51.1818	1.61545	0.501233	3.22295	0.00126876	0.00901361
ZNRD1	116.343	1.17714	0.36527	3.22266	0.00127008	0.00901907
PKD1	1067.01	1.11207	0.345358	3.22007	0.0012816	0.00909306
MRPS6	481.798	1.07517	0.33396	3.21946	0.00128433	0.00910464
UPP1	37.2234	-1.38378	0.42988	-3.21899	0.00128642	0.00911159
NAGK	212.281	-1.16169	0.361119	-3.21691	0.0012958	0.00916624
SPAG8	52.6554	-1.13427	0.352704	-3.21594	0.00130019	0.00919333
NR2E3	1423.06	-2.4098	0.749781	-3.21401	0.00130895	0.00924733
SCARNA9L	36.0373	1.51448	0.471208	3.21405	0.00130879	0.00924733
SNORD83A	9.61333	2.86494	0.891855	3.21234	0.00131657	0.0092972
C15orf52	123.727	1.42151	0.443396	3.20595	0.00134617	0.00947378
SLC38A3	563.229	-1.91431	0.597218	-3.20538	0.00134883	0.00948841
BAX	220.139	1.24018	0.386962	3.2049	0.00135109	0.00949621
CNNM4	525.008	-1.27845	0.398894	-3.20498	0.0013507	0.00949621
FGFBP2	11.363	-2.69688	0.841583	-3.20453	0.00135283	0.00950437
ANP32B	276.765	1.04038	0.324843	3.20271	0.00136141	0.00954895
ETNK2	304.462	-2.06519	0.644788	-3.2029	0.00136051	0.00954895
TCN2	174.422	-1.27261	0.397355	-3.20269	0.00136149	0.00954895
BRCA1	721.834	1.04606	0.326706	3.20185	0.00136548	0.00956475
HAND2	12.7263	6.11072	1.90876	3.2014	0.00136761	0.00957153
SLC12A5	253.552	-2.05951	0.643422	-3.20087	0.00137012	0.00957675
SNORD31	26.1486	2.52743	0.789911	3.19964	0.00137599	0.00960981
KCNQ2	107.87	2.29521	0.717372	3.19947	0.0013768	0.00961138
U2AF1L4	92.7922	-1.1769	0.368044	-3.19771	0.00138525	0.00965446
USP51	109.841	-1.16892	0.36556	-3.19762	0.00138565	0.00965446
TRIM11	122.244	1.16911	0.365666	3.19719	0.00138771	0.00966302
GPR137B	438.294	-1.22082	0.382013	-3.19577	0.00139459	0.00969792
LYST	3508	-1.23174	0.385442	-3.19567	0.00139508	0.00969792
CCDC39	24.9798	-2.67924	0.838552	-3.19508	0.00139791	0.00971348
SERPING1	73.6946	-1.16483	0.364628	-3.19456	0.00140044	0.00972697
LINC01515	12.7041	2.16981	0.679882	3.19145	0.00141563	0.00981182
LRRC20	134.99	1.13456	0.355646	3.19013	0.00142208	0.00984823
CNKSR3	123.353	1.39172	0.436359	3.1894	0.0014257	0.009865
TMEM101	132.907	1.36672	0.42851	3.18947	0.00142532	0.009865
CASC15	188.415	-1.61204	0.50558	-3.1885	0.00143014	0.00988743
CXCL12	31.2913	-1.37563	0.431688	-3.18664	0.00143938	0.00994717
SHISA2	188.8	2.34579	0.736794	3.18378	0.00145365	0.0100206
RASGEF1B	459.333	-1.50567	0.472957	-3.18353	0.00145492	0.0100251
TRABD	147.684	1.45283	0.456617	3.18171	0.00146406	0.0100797
NAT8L	224.401	1.48276	0.466084	3.18131	0.00146611	0.010086
PER2	212.454	1.13371	0.356409	3.18091	0.00146813	0.0100909
ELOVL2	576.637	-1.51885	0.47765	-3.17983	0.0014736	0.0101158
MAEL	29.6001	-1.63037	0.513278	-3.17638	0.00149127	0.0102031
ITPRIPL2	221.038	1.18786	0.374064	3.17555	0.00149554	0.0102196
MARVELD1	145.536	1.04088	0.327921	3.17419	0.00150256	0.0102634
C6orf165	54.8162	-1.42192	0.448263	-3.17208	0.00151353	0.0103169
AEN	295.268	1.02819	0.324188	3.1716	0.00151603	0.0103297
CHRNA3	1289.89	-2.11426	0.66714	-3.16914	0.0015289	0.0103916
HKR1	1037.22	-1.14567	0.361496	-3.16926	0.00152826	0.0103916
LSM2	201.059	1.06371	0.335642	3.16918	0.00152868	0.0103916
TNNC1	31.2004	4.0893	1.29025	3.16939	0.00152757	0.0103916
SNORA26	9.82394	3.40871	1.07585	3.16839	0.00153288	0.0104144
FRAS1	572.348	1.9436	0.613602	3.16753	0.0015374	0.0104322
DUSP2	25.4626	1.99473	0.629847	3.167	0.00154021	0.0104383
HMG20B	200.396	1.1698	0.369555	3.16542	0.0015486	0.0104823
NEK11	98.1005	-1.05419	0.33308	-3.16498	0.00155094	0.0104923
UNCX	9.24752	4.89613	1.54709	3.16474	0.00155224	0.010494
COL28A1	63.924	-1.5973	0.504874	-3.16377	0.00155739	0.0105245
CHAF1A	289.074	1.11107	0.351287	3.16287	0.00156225	0.0105487
C2orf48	9.84274	3.91255	1.2376	3.16139	0.00157019	0.0105786
YPEL2	626.498	-1.16821	0.369526	-3.16138	0.00157022	0.0105786
RLBP1	460.431	-2.27096	0.718404	-3.16112	0.00157164	0.0105818
P2RX5	15.6796	2.64011	0.83535	3.16048	0.00157508	0.0105922
TGFBI	81.7324	2.01156	0.636474	3.16048	0.00157511	0.0105922
TUB-AS1	27.4984	-2.08257	0.658901	-3.16068	0.00157403	0.0105922
RPS6KA2	211.411	-1.10524	0.349745	-3.16014	0.00157691	0.0105999
SNORA67	34.9286	3.40167	1.07661	3.15961	0.00157982	0.0106152
USP18	20.6002	1.77213	0.56107	3.15848	0.00158593	0.0106519
PDZD2	819.276	-2.10221	0.665844	-3.15722	0.00159282	0.0106939
AFF2	725.17	-1.09177	0.34587	-3.15659	0.00159625	0.0107038
SH3KBP1	300.754	-1.0375	0.328677	-3.15659	0.00159625	0.0107038
PSKH2	22.6	-2.76409	0.876154	-3.1548	0.00160607	0.0107521
SLC24A1	481.2	-1.11184	0.352419	-3.15488	0.00160565	0.0107521
EML5	1350.62	-1.47007	0.466046	-3.15435	0.00160857	0.0107645
CCDC134	138.781	-1.00238	0.317868	-3.15344	0.0016136	0.010785
FSD1L	1016.31	-1.02849	0.326293	-3.15206	0.00162125	0.0108273
TMEM161A	90.7322	1.49012	0.473045	3.15006	0.00163235	0.0108927
GUCA1C	650.72	-1.91842	0.609123	-3.14948	0.00163563	0.0109102
LURAP1L	106.668	-1.71073	0.543523	-3.14748	0.00164685	0.0109704
ARID3B	498.256	-1.41337	0.449102	-3.14709	0.00164902	0.0109773
SCD5	695.596	-1.0032	0.318824	-3.14657	0.00165197	0.0109925
QPCTL	54.6667	1.20392	0.382684	3.14598	0.00165531	0.0110086
SFXN5	200.944	-1.1854	0.376808	-3.14591	0.00165573	0.0110086
CC2D2A	2033.9	-1.45296	0.462231	-3.14336	0.00167021	0.011087
RAPGEF4	457.678	-1.13379	0.360959	-3.14104	0.00168346	0.0111615
COL4A4	47.5678	-1.47824	0.470843	-3.13956	0.00169202	0.0112137
PTGER3	41.3988	2.66396	0.849289	3.13669	0.00170864	0.0113057
AKAP7	132.733	-1.04437	0.333033	-3.13594	0.00171305	0.0113258
LINC00890	109.01	-2.3714	0.756233	-3.1358	0.00171383	0.0113264
IDUA	87.8826	1.71884	0.548241	3.13519	0.00171743	0.0113456
EGFLAM	1080.98	-2.27768	0.726658	-3.13445	0.00172175	0.0113605
SH2B3	59.5191	-1.03561	0.330453	-3.13389	0.00172503	0.0113731
DPF3	305.374	-1.81028	0.577913	-3.13244	0.00173359	0.0114158
UCP3	34.774	-1.23115	0.393019	-3.13255	0.00173293	0.0114158
HIST1H4K	26.1017	2.27842	0.72773	3.13087	0.00174292	0.0114681
METTL12	45.0331	1.08003	0.345158	3.1291	0.00175341	0.0115141
ALK	67.5286	-1.69189	0.540991	-3.12739	0.00176368	0.0115758
PAM	1035.83	1.17513	0.375802	3.12699	0.00176604	0.0115799
PCYT2	86.1444	-1.04606	0.334529	-3.12696	0.00176624	0.0115799
TRPV4	5.24849	-4.39641	1.40602	-3.12684	0.00176695	0.01158
LOC90768	166.521	1.5044	0.481177	3.12649	0.00176905	0.0115891
LRRC63	17.43	-1.91237	0.612064	-3.12445	0.00178137	0.011659
SH2B2	77.3647	1.07891	0.345319	3.12437	0.00178184	0.011659
SNORD116-18	61.9011	1.37033	0.438664	3.12387	0.00178491	0.0116699
WIF1	955.28	-1.97453	0.632116	-3.12368	0.00178605	0.0116727
RTN4RL1	73.0183	-1.57793	0.505579	-3.12103	0.00180219	0.0117596
CDH10	51.6274	-1.83503	0.588064	-3.12046	0.00180569	0.0117777
GJA3	35.0034	4.37061	1.4015	3.11852	0.00181764	0.0118322
C20orf141	13.5215	-2.70253	0.866782	-3.11789	0.00182153	0.0118473
SNAI1	11.1906	3.50537	1.12431	3.11779	0.0018221	0.0118473
MYRIP	37.519	-1.33469	0.428244	-3.11665	0.00182919	0.0118887
SERINC4	40.7033	-2.12267	0.681291	-3.11566	0.00183535	0.0119146
RBM38	129.084	1.0619	0.340968	3.11436	0.00184347	0.0119579
LOC729737	47.0496	-1.02877	0.330412	-3.11359	0.00184828	0.0119797
FKBP7	111.523	1.21778	0.39119	3.11301	0.00185189	0.0119937
SYDE2	277.76	-1.18635	0.381349	-3.11093	0.00186501	0.0120691
SGCG	5.58886	4.86532	1.56628	3.10629	0.00189451	0.0122312
ZBTB8B	44.486	-1.00129	0.322377	-3.10595	0.00189671	0.0122359
ZNF114	50.7463	1.20042	0.386528	3.10564	0.00189866	0.0122392
TIMM13	273.401	1.10447	0.355674	3.1053	0.00190089	0.0122484
CLUL1	196.883	-1.87116	0.602744	-3.1044	0.00190667	0.0122761
PAPPA	36.4254	-1.70998	0.550951	-3.10369	0.00191124	0.0122863
TULP1	935.605	-2.1996	0.708672	-3.10383	0.00191031	0.0122863
LRRC4C	239.191	-1.84734	0.595262	-3.10341	0.00191305	0.0122932
SSR4	522.211	1.09709	0.353539	3.10315	0.00191471	0.0122991
C11orf95	492.895	1.05898	0.341309	3.1027	0.00191766	0.0123056
KIAA0825	357.992	-1.24882	0.402494	-3.10272	0.00191754	0.0123056
RORC	7.60142	3.21871	1.03741	3.10265	0.00191797	0.0123056
NPDC1	199.131	1.3615	0.439016	3.10125	0.00192706	0.0123591
HILPDA	284.825	1.54143	0.497139	3.10061	0.00193124	0.0123811
TAS2R5	19.5721	1.74329	0.5624	3.09974	0.0019369	0.0124078
GALNT8	20.7754	-1.68539	0.543813	-3.09921	0.00194036	0.0124251
FAM71F1	10.2134	-2.2415	0.723303	-3.09898	0.00194191	0.0124302
GAA	279.722	1.5854	0.511638	3.09868	0.00194388	0.0124379
COL1A1	118.146	1.11158	0.35874	3.09856	0.00194466	0.0124381
PLS3-AS1	7.82083	3.71404	1.19885	3.098	0.00194833	0.0124471
GINS3	80.4617	1.36413	0.440373	3.09768	0.00195043	0.0124536
KIFC3	296.265	-1.41583	0.457072	-3.09761	0.00195085	0.0124536
CCDC74B	52.8511	1.8014	0.581845	3.09601	0.00196143	0.0125114
PSD	386.881	-1.43163	0.462669	-3.09428	0.00197291	0.0125701
LOC102606465	81.3989	1.0487	0.339067	3.09289	0.00198215	0.0126192
SVOP	310.687	-1.80115	0.582602	-3.09155	0.00199113	0.0126666
ADAMTSL1	18.8298	-2.08208	0.673654	-3.09072	0.0019967	0.0126851
ASL	82.6791	-1.51076	0.488815	-3.09066	0.00199711	0.0126851
SPAG5-AS1	11.5997	-2.373	0.767749	-3.09086	0.00199579	0.0126851
MMRN1	9.23337	-2.30152	0.744827	-3.09001	0.0020015	0.012708
RAB41	190.428	-1.89736	0.614811	-3.08608	0.00202813	0.0128573
CEBPA	103.011	3.02134	0.979318	3.08514	0.00203455	0.012893
FAM107A	507.614	-1.84406	0.59777	-3.08489	0.00203625	0.0128988
THOC6	110.248	1.28001	0.415273	3.08232	0.00205392	0.0129849
RNF125	18.631	3.19553	1.03688	3.08186	0.00205709	0.0129959
PIK3CD-AS2	8.20728	2.9536	0.958659	3.08097	0.00206326	0.0130249
C12orf75	58.8859	1.37589	0.446735	3.07987	0.00207089	0.0130581
GABRE	50.001	1.85488	0.60234	3.07946	0.00207376	0.0130662
ZBTB38	736.518	-1.49755	0.486294	-3.07951	0.00207339	0.0130662
LHFP	250.389	1.09395	0.355679	3.07568	0.00210025	0.0132036
MAMLD1	107.203	-1.51815	0.493603	-3.07566	0.00210038	0.0132036
GRIN2B	39.3344	-2.06725	0.672244	-3.07516	0.00210393	0.0132171
CERS1	64.3595	1.32519	0.431004	3.07465	0.00210747	0.013218
SNORA25	66.9836	1.18202	0.384428	3.07475	0.00210677	0.013218
ECHDC2	121.88	-1.75886	0.572653	-3.07143	0.00213035	0.0133463
RIBC1	49.5398	-1.1701	0.381076	-3.07051	0.0021369	0.0133736
ACSL6	905.83	-2.18918	0.713131	-3.06982	0.00214187	0.0133927
TIMM17B	118.166	-1.76218	0.574535	-3.06714	0.0021612	0.0134985
RNASE4	22.7731	2.6773	0.872967	3.0669	0.00216294	0.0134991
RXRG	815.829	-1.78424	0.581756	-3.06699	0.00216228	0.0134991
C15orf27	5.17587	-3.21572	1.0486	-3.06669	0.00216441	0.0135032
ATP6V0D2	75.6185	-2.22012	0.724343	-3.06502	0.00217658	0.0135689
GAL3ST3	69.2811	-1.04643	0.341431	-3.06484	0.00217789	0.0135707
ULBP1	12.3328	2.61198	0.852266	3.06475	0.00217851	0.0135707
MYH8	405.483	3.81945	1.24643	3.06432	0.00218167	0.0135852
CRIP2	221.368	1.50579	0.491448	3.06399	0.00218404	0.0135897
C9orf66	14.7791	-2.43611	0.795283	-3.06319	0.00218988	0.0136209
LOC100507351	204.144	-1.62256	0.530227	-3.06012	0.00221246	0.013751
UNC93B1	24.6058	2.51508	0.822148	3.05915	0.00221966	0.0137872
SNORD79	16.5571	1.90235	0.621906	3.05889	0.00222156	0.0137919
GBGT1	16.3135	2.10478	0.688287	3.058	0.00222819	0.0138278
ANKDD1B	17.3231	-2.11811	0.692728	-3.05764	0.0022309	0.0138395
ZNF671	90.5591	-1.35373	0.442872	-3.0567	0.00223789	0.0138724
GPX8	132.307	1.36972	0.448398	3.05469	0.00225295	0.0139553
HNRNPU-AS1	1837.59	1.0173	0.333104	3.05402	0.00225799	0.0139775
TNNT3	99.8947	4.34168	1.42235	3.05247	0.00226967	0.014043
NSF	1114.86	-1.14642	0.375777	-3.05079	0.00228242	0.0141113
PMS2P9	25.103	-1.29353	0.424092	-3.0501	0.00228762	0.0141381
IFI27	14.8771	-1.81922	0.596596	-3.04934	0.00229344	0.0141688
KRT222	17.1066	-2.80984	0.922396	-3.04624	0.00231725	0.0142988
ASAP1	529.535	1.07465	0.352831	3.0458	0.0023206	0.0143069
LINC01563	126.547	2.0144	0.661382	3.04575	0.002321	0.0143069
C20orf27	211.509	1.54704	0.508065	3.04497	0.00232701	0.0143332
TMEM169	236.717	-1.08742	0.357419	-3.04243	0.00234675	0.0144225
KCNIP2	190.943	-1.24279	0.408612	-3.0415	0.00235404	0.0144619
SRRM3	155.499	-1.25647	0.413141	-3.04127	0.00235583	0.0144675
ATOX1	87.6597	1.40412	0.462401	3.03659	0.00239268	0.014672
LOC145783	67.756	-1.13165	0.372781	-3.03568	0.00239991	0.0147053
SYP	2167.94	-1.71574	0.565653	-3.0332	0.00241972	0.0148047
AK8	27.7505	-1.49031	0.491368	-3.03299	0.00242146	0.0148099
NOS2	14.1746	2.93368	0.967732	3.0315	0.00243339	0.0148718
VPS9D1	115.207	-1.65932	0.547443	-3.03104	0.00243711	0.014889
IRX3	10.2558	3.81977	1.26134	3.02834	0.00245897	0.0150115
SLC45A4	216.314	-1.09312	0.361251	-3.02593	0.00247871	0.015104
MCF2L2	376.705	-1.76563	0.583977	-3.02345	0.00249906	0.0151831
SLC19A1	132.137	1.31889	0.436386	3.0223	0.00250861	0.0152243
CFAP46	99.3505	-1.02003	0.337547	-3.02188	0.00251207	0.0152397
FOS	90.2286	1.32898	0.440186	3.01914	0.00253491	0.0153331
ST3GAL5	227.737	-1.07154	0.355252	-3.01627	0.00255901	0.0154619
CACNA2D2	118.951	-1.44281	0.478789	-3.01345	0.00258296	0.0155895
SEMA7A	191.786	-1.6699	0.554231	-3.01301	0.00258667	0.0156062
PLCB3	273.222	1.06348	0.353132	3.01156	0.00259906	0.0156637
SYT5	38.8411	-1.45672	0.483825	-3.01083	0.00260532	0.0156957
XKR7	55.1411	-1.35019	0.448467	-3.01067	0.00260669	0.0156982
PCDH9	324.542	-1.16475	0.386907	-3.0104	0.002609	0.0157006
RDM1	11.2754	3.58883	1.19211	3.01047	0.0026084	0.0157006
TACR3	8.87803	-2.35765	0.783204	-3.01027	0.00261019	0.0157021
LAMP5	144.406	-1.29859	0.431739	-3.00781	0.00263139	0.0158123
PROK2	7.8141	4.85862	1.61632	3.00598	0.00264725	0.0158902
C3orf20	10.685	-2.37559	0.790387	-3.0056	0.00265057	0.0158986
TRAK2	2469.88	-1.23379	0.410493	-3.00563	0.00265033	0.0158986
SNORA71C	11.2305	4.0149	1.33592	3.00534	0.0026528	0.0159062
LYSMD2	46.2531	1.21394	0.404019	3.00467	0.00265871	0.0159358
PGM1	352.755	1.32704	0.44207	3.00188	0.00268319	0.0160767
RUNX3	31.7167	7.9266	2.64075	3.00165	0.00268521	0.0160804
SLFN11	460.163	3.45361	1.15059	3.00159	0.00268575	0.0160804
HULC	5.10575	-3.24281	1.08075	-3.00051	0.00269529	0.0161317
BMP3	6.35067	-4.92647	1.64274	-2.99893	0.00270929	0.0162037
NHP2	405.123	1.10326	0.367987	2.99809	0.00271674	0.0162364
SAMD12	382.559	-1.27693	0.425965	-2.99772	0.00272004	0.0162503
GIPR	13.5006	-2.10985	0.704519	-2.99474	0.00274683	0.0163688
KIF7	129.572	1.08544	0.362442	2.99479	0.00274638	0.0163688
GAS7	329.942	-1.05751	0.353337	-2.99292	0.00276321	0.0164426
PCDHB10	58.2486	-1.17786	0.393639	-2.99224	0.0027694	0.0164735
FCGBP	5.89036	4.64361	1.55262	2.99083	0.00278222	0.0165438
EMP2	117.218	2.19469	0.734035	2.98989	0.00279075	0.0165766
MMP24-AS1	120.327	1.00349	0.336048	2.98615	0.00282516	0.0167508
FAM19A4	306.255	-1.77239	0.593896	-2.98434	0.00284189	0.016844
GLYATL1	81.2082	-2.44602	0.820282	-2.98192	0.00286445	0.0169472
WDR31	338.622	-1.29463	0.434281	-2.98109	0.00287221	0.0169799
CMTM3	95.5362	1.02341	0.343362	2.98056	0.00287724	0.0169985
ARPC1B	126.039	1.30055	0.4364	2.98018	0.00288075	0.017011
HEXIM2	42.1888	-1.1344	0.38076	-2.97929	0.00288913	0.0170443
STK32C	52.3445	1.00646	0.338321	2.97486	0.00293118	0.0172669
MMP15	175.797	1.56006	0.524742	2.97299	0.00294909	0.017336
ROM1	626.301	-1.98926	0.669324	-2.97205	0.00295819	0.0173771
ESRRA	181.35	1.22211	0.411301	2.97133	0.00296512	0.0174054
LENG1	34.2318	-1.10957	0.373485	-2.97084	0.00296984	0.0174269
SLC23A2	2178.12	-1.08973	0.366923	-2.96992	0.00297877	0.0174731
SLA2	9.84296	-2.53273	0.853665	-2.96689	0.00300832	0.0176026
ATXN1	838.7	-1.06391	0.358668	-2.96627	0.00301434	0.0176316
FBXO43	18.4225	1.92183	0.647938	2.96607	0.0030163	0.0176368
SDC3	292.659	-1.05499	0.355756	-2.96549	0.00302202	0.017664
MYLK	1049.02	-1.64229	0.55398	-2.96453	0.0030315	0.0177131
ZNF30	286.563	-1.21487	0.409875	-2.96399	0.0030368	0.0177378
RGS16	995.426	1.99223	0.672334	2.96316	0.00304503	0.0177795
PKP1	39.6168	-1.52188	0.513791	-2.96207	0.00305581	0.0178299
P4HA1	1262.92	1.27085	0.429175	2.96114	0.00306504	0.0178711
QSOX1	426.65	1.33662	0.451605	2.9597	0.00307934	0.0179228
[truncated: 448 more rows]

## Sheet: Supplementary Data 2
Supplementary Data S2
Gene Ontology (GO) by biological processe between MYCN-RBO and RO
NAME	Description	setSize	enrichmentScore	NES	pvalue	p.adjust	qvalues	rank	leading_edge
GOBP_CYTOPLASMIC_TRANSLATION	CYTOPLASMIC_TRANSLATION	139	0.759774	2.77525	0.000123411	0.00639607	0.00513728	1228	tags=58%, list=8%, signal=53%
GOBP_RIBOSOMAL_LARGE_SUBUNIT_BIOGENESIS	RIBOSOMAL_LARGE_SUBUNIT_BIOGENESIS	67	0.730979	2.42054	0.000137779	0.00639607	0.00513728	2655	tags=61%, list=18%, signal=50%
GOBP_RIBOSOME_ASSEMBLY	RIBOSOME_ASSEMBLY	55	0.746245	2.3912	0.000141623	0.00639607	0.00513728	2655	tags=65%, list=18%, signal=54%
GOBP_RIBOSOME_BIOGENESIS	RIBOSOME_BIOGENESIS	282	0.61122	2.3899	0.000110852	0.00639607	0.00513728	3577	tags=53%, list=24%, signal=41%
GOBP_MITOTIC_SISTER_CHROMATID_SEGREGATION	MITOTIC_SISTER_CHROMATID_SEGREGATION	160	0.643196	2.38565	0.000120846	0.00639607	0.00513728	1874	tags=32%, list=13%, signal=29%
GOBP_SISTER_CHROMATID_SEGREGATION	SISTER_CHROMATID_SEGREGATION	186	0.619462	2.33632	0.000117827	0.00639607	0.00513728	1788	tags=31%, list=12%, signal=27%
GOBP_NUCLEAR_CHROMOSOME_SEGREGATION	NUCLEAR_CHROMOSOME_SEGREGATION	242	0.598754	2.31416	0.000112778	0.00639607	0.00513728	1788	tags=30%, list=12%, signal=27%
GOBP_NON_MEMBRANE_BOUNDED_ORGANELLE_ASSEMBLY	NON_MEMBRANE_BOUNDED_ORGANELLE_ASSEMBLY	346	0.583015	2.31044	0.000108131	0.00639607	0.00513728	1971	tags=31%, list=13%, signal=27%
GOBP_REGULATION_OF_CHROMOSOME_SEGREGATION	REGULATION_OF_CHROMOSOME_SEGREGATION	81	0.672029	2.29275	0.000133333	0.00639607	0.00513728	1874	tags=36%, list=13%, signal=31%
GOBP_CHROMOSOME_SEGREGATION	CHROMOSOME_SEGREGATION	298	0.582689	2.28628	0.000110254	0.00639607	0.00513728	2470	tags=33%, list=17%, signal=28%
GOBP_MITOTIC_NUCLEAR_DIVISION	MITOTIC_NUCLEAR_DIVISION	267	0.586473	2.28426	0.000111682	0.00639607	0.00513728	1578	tags=27%, list=11%, signal=25%
GOBP_STRIATED_MUSCLE_CELL_DEVELOPMENT	STRIATED_MUSCLE_CELL_DEVELOPMENT	63	0.694633	2.28054	0.000138619	0.00639607	0.00513728	1841	tags=44%, list=12%, signal=39%
GOBP_RRNA_METABOLIC_PROCESS	RRNA_METABOLIC_PROCESS	242	0.586249	2.26583	0.000112778	0.00639607	0.00513728	3778	tags=52%, list=26%, signal=40%
GOBP_SARCOMERE_ORGANIZATION	SARCOMERE_ORGANIZATION	40	0.748442	2.26582	0.000147059	0.00639607	0.00513728	1841	tags=52%, list=12%, signal=46%
GOBP_RIBOSOMAL_SMALL_SUBUNIT_BIOGENESIS	RIBOSOMAL_SMALL_SUBUNIT_BIOGENESIS	69	0.669201	2.23048	0.000136407	0.00639607	0.00513728	2550	tags=49%, list=17%, signal=41%
GOBP_REGULATION_OF_MITOTIC_NUCLEAR_DIVISION	REGULATION_OF_MITOTIC_NUCLEAR_DIVISION	100	0.635512	2.22166	0.000130719	0.00639607	0.00513728	1578	tags=32%, list=11%, signal=29%
GOBP_REGULATION_OF_CHROMOSOME_SEPARATION	REGULATION_OF_CHROMOSOME_SEPARATION	67	0.668033	2.2121	0.000137779	0.00639607	0.00513728	850	tags=28%, list=6%, signal=27%
GOBP_MUSCLE_ORGAN_DEVELOPMENT	MUSCLE_ORGAN_DEVELOPMENT	267	0.566534	2.2066	0.000111682	0.00639607	0.00513728	1841	tags=31%, list=12%, signal=27%
GOBP_STRIATED_MUSCLE_ADAPTATION	STRIATED_MUSCLE_ADAPTATION	39	0.73187	2.20605	0.000147427	0.00639607	0.00513728	516	tags=31%, list=3%, signal=30%
GOBP_METAPHASE_PLATE_CONGRESSION	METAPHASE_PLATE_CONGRESSION	65	0.668528	2.20571	0.000137798	0.00639607	0.00513728	1392	tags=29%, list=9%, signal=27%
GOBP_METAPHASE_ANAPHASE_TRANSITION_OF_CELL_CYCLE	METAPHASE_ANAPHASE_TRANSITION_OF_CELL_CYCLE	62	0.6743	2.20525	0.000139101	0.00639607	0.00513728	850	tags=29%, list=6%, signal=27%
GOBP_KINETOCHORE_ORGANIZATION	KINETOCHORE_ORGANIZATION	21	0.83264	2.19527	0.000158831	0.00639607	0.00513728	1578	tags=67%, list=11%, signal=60%
GOBP_CHROMOSOME_SEPARATION	CHROMOSOME_SEPARATION	86	0.63846	2.19218	0.000133209	0.00639607	0.00513728	850	tags=26%, list=6%, signal=24%
GOBP_RIBONUCLEOPROTEIN_COMPLEX_BIOGENESIS	RIBONUCLEOPROTEIN_COMPLEX_BIOGENESIS	409	0.54627	2.18524	0.000106519	0.00639607	0.00513728	3577	tags=46%, list=24%, signal=36%
GOBP_DNA_DEPENDENT_DNA_REPLICATION	DNA_DEPENDENT_DNA_REPLICATION	148	0.59325	2.18009	0.00012282	0.00639607	0.00513728	4188	tags=61%, list=28%, signal=44%
GOBP_REGULATION_OF_UBIQUITIN_PROTEIN_LIGASE_ACTIVITY	REGULATION_OF_UBIQUITIN_PROTEIN_LIGASE_ACTIVITY	24	0.800749	2.179	0.000155715	0.00639607	0.00513728	850	tags=46%, list=6%, signal=43%
GOBP_MITOTIC_METAPHASE_PLATE_CONGRESSION	MITOTIC_METAPHASE_PLATE_CONGRESSION	53	0.682464	2.17428	0.000142207	0.00639607	0.00513728	846	tags=26%, list=6%, signal=25%
GOBP_CHROMOSOME_CONDENSATION	CHROMOSOME_CONDENSATION	29	0.765186	2.17025	0.000153304	0.00639607	0.00513728	1539	tags=45%, list=10%, signal=40%
GOBP_PROTEIN_DNA_COMPLEX_ASSEMBLY	PROTEIN_DNA_COMPLEX_ASSEMBLY	113	0.608529	2.16745	0.000127535	0.00639607	0.00513728	2737	tags=37%, list=18%, signal=31%
GOBP_MUSCLE_ADAPTATION	MUSCLE_ADAPTATION	87	0.629581	2.16641	0.00013282	0.00639607	0.00513728	516	tags=20%, list=3%, signal=19%
GOBP_MICROTUBULE_CYTOSKELETON_ORGANIZATION_INVOLVED_IN_MITOSIS	MICROTUBULE_CYTOSKELETON_ORGANIZATION_INVOLVED_IN_MITOSIS	144	0.585605	2.14886	0.00012282	0.00639607	0.00513728	991	tags=22%, list=7%, signal=21%
GOBP_CENTROMERE_COMPLEX_ASSEMBLY	CENTROMERE_COMPLEX_ASSEMBLY	27	0.767616	2.14617	0.000154178	0.00639607	0.00513728	2409	tags=67%, list=16%, signal=56%
GOBP_ORGANELLE_FISSION	ORGANELLE_FISSION	408	0.535749	2.14322	0.000106553	0.00639607	0.00513728	2483	tags=30%, list=17%, signal=26%
GOBP_REGULATION_OF_NUCLEAR_DIVISION	REGULATION_OF_NUCLEAR_DIVISION	118	0.597014	2.1397	0.000126582	0.00639607	0.00513728	1874	tags=32%, list=13%, signal=28%
GOBP_RIBOSOMAL_LARGE_SUBUNIT_ASSEMBLY	RIBOSOMAL_LARGE_SUBUNIT_ASSEMBLY	23	0.792765	2.13345	0.000157208	0.00639607	0.00513728	2655	tags=78%, list=18%, signal=64%
GOBP_DNA_REPLICATION_INITIATION	DNA_REPLICATION_INITIATION	37	0.713952	2.12823	0.000148544	0.00639607	0.00513728	2743	tags=59%, list=19%, signal=49%
GOBP_MUSCLE_CELL_DEVELOPMENT	MUSCLE_CELL_DEVELOPMENT	153	0.576849	2.12774	0.000121936	0.00639607	0.00513728	1841	tags=31%, list=12%, signal=27%
GOBP_ATTACHMENT_OF_SPINDLE_MICROTUBULES_TO_KINETOCHORE	ATTACHMENT_OF_SPINDLE_MICROTUBULES_TO_KINETOCHORE	33	0.729167	2.12494	0.000150739	0.00639607	0.00513728	1337	tags=39%, list=9%, signal=36%
GOBP_CELLULAR_COMPONENT_ASSEMBLY_INVOLVED_IN_MORPHOGENESIS	CELLULAR_COMPONENT_ASSEMBLY_INVOLVED_IN_MORPHOGENESIS	96	0.609145	2.12329	0.000130787	0.00639607	0.00513728	1841	tags=33%, list=12%, signal=29%
GOBP_CHROMOSOME_LOCALIZATION	CHROMOSOME_LOCALIZATION	78	0.626287	2.12069	0.000134735	0.00639607	0.00513728	1719	tags=28%, list=12%, signal=25%
GOBP_STRIATED_MUSCLE_CELL_DIFFERENTIATION	STRIATED_MUSCLE_CELL_DIFFERENTIATION	225	0.551102	2.11652	0.000114299	0.00639607	0.00513728	1914	tags=27%, list=13%, signal=24%
GOBP_MEIOTIC_CELL_CYCLE_PROCESS	MEIOTIC_CELL_CYCLE_PROCESS	143	0.575516	2.10939	0.000123047	0.00639607	0.00513728	2261	tags=36%, list=15%, signal=31%
GOBP_MEIOSIS_I_CELL_CYCLE_PROCESS	MEIOSIS_I_CELL_CYCLE_PROCESS	90	0.604737	2.09217	0.000131631	0.00639607	0.00513728	1960	tags=36%, list=13%, signal=31%
GOBP_NCRNA_PROCESSING	NCRNA_PROCESSING	349	0.524496	2.07942	0.00010812	0.00639607	0.00513728	4014	tags=47%, list=27%, signal=35%
GOBP_ESTABLISHMENT_OF_MITOTIC_SPINDLE_LOCALIZATION	ESTABLISHMENT_OF_MITOTIC_SPINDLE_LOCALIZATION	32	0.714147	2.06649	0.000151126	0.00639607	0.00513728	908	tags=28%, list=6%, signal=26%
GOBP_MITOTIC_CELL_CYCLE_CHECKPOINT_SIGNALING	MITOTIC_CELL_CYCLE_CHECKPOINT_SIGNALING	120	0.572897	2.05686	0.00012631	0.00639607	0.00513728	1922	tags=30%, list=13%, signal=26%
GOBP_MEIOTIC_CHROMOSOME_SEGREGATION	MEIOTIC_CHROMOSOME_SEGREGATION	65	0.621954	2.05205	0.000137798	0.00639607	0.00513728	1728	tags=38%, list=12%, signal=34%
GOBP_REGULATION_OF_MITOTIC_CELL_CYCLE_PHASE_TRANSITION	REGULATION_OF_MITOTIC_CELL_CYCLE_PHASE_TRANSITION	274	0.525325	2.04932	0.000111346	0.00639607	0.00513728	1922	tags=25%, list=13%, signal=22%
GOBP_MUSCLE_CELL_DIFFERENTIATION	MUSCLE_CELL_DIFFERENTIATION	303	0.519342	2.04028	0.000109938	0.00639607	0.00513728	1914	tags=26%, list=13%, signal=23%
GOBP_REGULATION_OF_DNA_DEPENDENT_DNA_REPLICATION	REGULATION_OF_DNA_DEPENDENT_DNA_REPLICATION	48	0.653239	2.0391	0.000144844	0.00639607	0.00513728	4248	tags=71%, list=29%, signal=51%
GOBP_PROXIMAL_DISTAL_PATTERN_FORMATION	PROXIMAL_DISTAL_PATTERN_FORMATION	21	0.770367	2.03109	0.000158831	0.00639607	0.00513728	786	tags=38%, list=5%, signal=36%
GOBP_CARDIAC_MUSCLE_TISSUE_MORPHOGENESIS	CARDIAC_MUSCLE_TISSUE_MORPHOGENESIS	48	0.650587	2.03083	0.000144844	0.00639607	0.00513728	1841	tags=40%, list=12%, signal=35%
GOBP_CELL_CYCLE_CHECKPOINT_SIGNALING	CELL_CYCLE_CHECKPOINT_SIGNALING	158	0.548222	2.0301	0.00012108	0.00639607	0.00513728	3342	tags=39%, list=23%, signal=31%
GOBP_MATURATION_OF_LSU_RRNA	MATURATION_OF_LSU_RRNA	28	0.720443	2.02983	0.000153728	0.00639607	0.00513728	2524	tags=61%, list=17%, signal=50%
GOBP_CARDIAC_MUSCLE_TISSUE_DEVELOPMENT	CARDIAC_MUSCLE_TISSUE_DEVELOPMENT	186	0.534655	2.01647	0.000117827	0.00639607	0.00513728	1914	tags=30%, list=13%, signal=27%
GOBP_ATTACHMENT_OF_MITOTIC_SPINDLE_MICROTUBULES_TO_KINETOCHORE	ATTACHMENT_OF_MITOTIC_SPINDLE_MICROTUBULES_TO_KINETOCHORE	15	0.823646	2.01558	0.000164555	0.00639607	0.00513728	1306	tags=47%, list=9%, signal=43%
GOBP_KINETOCHORE_ASSEMBLY	KINETOCHORE_ASSEMBLY	16	0.809591	2.0142	0.000162893	0.00639607	0.00513728	1578	tags=56%, list=11%, signal=50%
GOBP_MULTICELLULAR_ORGANISMAL_MOVEMENT	MULTICELLULAR_ORGANISMAL_MOVEMENT	45	0.649267	2.00565	0.000145879	0.00639607	0.00513728	1060	tags=31%, list=7%, signal=29%
GOBP_MITOTIC_CHROMOSOME_CONDENSATION	MITOTIC_CHROMOSOME_CONDENSATION	17	0.796734	2.00524	0.000161917	0.00639607	0.00513728	1539	tags=53%, list=10%, signal=47%
GOBP_SKELETAL_MUSCLE_ADAPTATION	SKELETAL_MUSCLE_ADAPTATION	18	0.786501	2.00413	0.000161082	0.00639607	0.00513728	516	tags=39%, list=3%, signal=38%
GOBP_NEGATIVE_REGULATION_OF_UBIQUITIN_PROTEIN_TRANSFERASE_ACTIVITY	NEGATIVE_REGULATION_OF_UBIQUITIN_PROTEIN_TRANSFERASE_ACTIVITY	22	0.750355	2.00231	0.000157604	0.00639607	0.00513728	814	tags=45%, list=5%, signal=43%
GOBP_REGULATION_OF_MITOTIC_CELL_CYCLE	REGULATION_OF_MITOTIC_CELL_CYCLE	413	0.500381	2.00216	0.000106462	0.00639607	0.00513728	1922	tags=24%, list=13%, signal=22%
GOBP_SKELETAL_MUSCLE_CONTRACTION	SKELETAL_MUSCLE_CONTRACTION	34	0.682544	2.00019	0.000150943	0.00639607	0.00513728	1060	tags=38%, list=7%, signal=36%
GOBP_DNA_REPLICATION	DNA_REPLICATION	259	0.514559	1.99934	0.00011212	0.00639607	0.00513728	4369	tags=53%, list=30%, signal=38%
GOBP_MUSCLE_TISSUE_DEVELOPMENT	MUSCLE_TISSUE_DEVELOPMENT	329	0.505134	1.99459	0.000108826	0.00639607	0.00513728	2347	tags=31%, list=16%, signal=27%
GOBP_DNA_UNWINDING_INVOLVED_IN_DNA_REPLICATION	DNA_UNWINDING_INVOLVED_IN_DNA_REPLICATION	21	0.755779	1.99263	0.000158831	0.00639607	0.00513728	1976	tags=67%, list=13%, signal=58%
GOBP_POSITIVE_REGULATION_OF_CELL_CYCLE_PROCESS	POSITIVE_REGULATION_OF_CELL_CYCLE_PROCESS	199	0.524093	1.99222	0.000116306	0.00639607	0.00513728	1889	tags=26%, list=13%, signal=23%
GOBP_MEIOTIC_CELL_CYCLE	MEIOTIC_CELL_CYCLE	185	0.527541	1.98745	0.000118147	0.00639607	0.00513728	2261	tags=31%, list=15%, signal=26%
GOBP_MITOTIC_CELL_CYCLE_PHASE_TRANSITION	MITOTIC_CELL_CYCLE_PHASE_TRANSITION	384	0.497849	1.98527	0.000107124	0.00639607	0.00513728	2057	tags=24%, list=14%, signal=21%
GOBP_MITOTIC_DNA_REPLICATION	MITOTIC_DNA_REPLICATION	13	0.838011	1.98319	0.000166722	0.00639607	0.00513728	1667	tags=69%, list=11%, signal=61%
GOBP_VENTRICULAR_CARDIAC_MUSCLE_TISSUE_DEVELOPMENT	VENTRICULAR_CARDIAC_MUSCLE_TISSUE_DEVELOPMENT	46	0.638589	1.97978	0.000145688	0.00639607	0.00513728	2086	tags=43%, list=14%, signal=37%
GOBP_MITOTIC_SPINDLE_ORGANIZATION	MITOTIC_SPINDLE_ORGANIZATION	119	0.550332	1.97247	0.000126807	0.00639607	0.00513728	991	tags=21%, list=7%, signal=20%
GOBP_MITOTIC_SPINDLE_ASSEMBLY	MITOTIC_SPINDLE_ASSEMBLY	66	0.595913	1.97002	0.000137684	0.00639607	0.00513728	850	tags=21%, list=6%, signal=20%
GOBP_NEGATIVE_REGULATION_OF_NUCLEAR_DIVISION	NEGATIVE_REGULATION_OF_NUCLEAR_DIVISION	51	0.623245	1.96998	0.000143431	0.00639607	0.00513728	1874	tags=37%, list=13%, signal=33%
GOBP_REGULATION_OF_CELL_CYCLE_PHASE_TRANSITION	REGULATION_OF_CELL_CYCLE_PHASE_TRANSITION	352	0.495541	1.9659	0.000108026	0.00639607	0.00513728	2756	tags=29%, list=19%, signal=24%
GOBP_NEPHRON_TUBULE_FORMATION	NEPHRON_TUBULE_FORMATION	13	0.830194	1.96469	0.000166722	0.00639607	0.00513728	1469	tags=62%, list=10%, signal=55%
GOBP_NEGATIVE_REGULATION_OF_CHROMOSOME_ORGANIZATION	NEGATIVE_REGULATION_OF_CHROMOSOME_ORGANIZATION	79	0.578305	1.96448	0.000134192	0.00639607	0.00513728	850	tags=22%, list=6%, signal=20%
GOBP_SPINDLE_LOCALIZATION	SPINDLE_LOCALIZATION	47	0.631314	1.96437	0.000145264	0.00639607	0.00513728	908	tags=21%, list=6%, signal=20%
GOBP_POSITIVE_REGULATION_OF_CELL_CYCLE_PHASE_TRANSITION	POSITIVE_REGULATION_OF_CELL_CYCLE_PHASE_TRANSITION	103	0.558886	1.96212	0.000129887	0.00639607	0.00513728	1773	tags=27%, list=12%, signal=24%
GOBP_POSITIVE_REGULATION_OF_MITOTIC_CELL_CYCLE	POSITIVE_REGULATION_OF_MITOTIC_CELL_CYCLE	109	0.552588	1.95588	0.000128601	0.00639607	0.00513728	1773	tags=25%, list=12%, signal=22%
GOBP_PROTEIN_DNA_COMPLEX_SUBUNIT_ORGANIZATION	PROTEIN_DNA_COMPLEX_SUBUNIT_ORGANIZATION	159	0.527024	1.9532	0.000120977	0.00639607	0.00513728	2962	tags=31%, list=20%, signal=25%
GOBP_POSITIVE_REGULATION_OF_MITOTIC_CELL_CYCLE_PHASE_TRANSITION	POSITIVE_REGULATION_OF_MITOTIC_CELL_CYCLE_PHASE_TRANSITION	83	0.57108	1.95311	0.000133351	0.00639607	0.00513728	1773	tags=28%, list=12%, signal=25%
GOBP_REGULATION_OF_CHROMOSOME_ORGANIZATION	REGULATION_OF_CHROMOSOME_ORGANIZATION	194	0.51388	1.94694	0.000116863	0.00639607	0.00513728	2893	tags=28%, list=20%, signal=23%
GOBP_NEGATIVE_REGULATION_OF_CELL_DIVISION	NEGATIVE_REGULATION_OF_CELL_DIVISION	15	0.794904	1.94525	0.000164555	0.00639607	0.00513728	948	tags=47%, list=6%, signal=44%
GOBP_AORTIC_VALVE_MORPHOGENESIS	AORTIC_VALVE_MORPHOGENESIS	27	0.695541	1.94466	0.000154178	0.00639607	0.00513728	2086	tags=48%, list=14%, signal=41%
GOBP_PROTEIN_LOCALIZATION_TO_CHROMOSOME_CENTROMERIC_REGION	PROTEIN_LOCALIZATION_TO_CHROMOSOME_CENTROMERIC_REGION	23	0.718961	1.93483	0.000157208	0.00639607	0.00513728	1874	tags=39%, list=13%, signal=34%
GOBP_REGULATION_OF_UBIQUITIN_PROTEIN_TRANSFERASE_ACTIVITY	REGULATION_OF_UBIQUITIN_PROTEIN_TRANSFERASE_ACTIVITY	53	0.60614	1.93111	0.000142207	0.00639607	0.00513728	850	tags=25%, list=6%, signal=23%
GOBP_MATURATION_OF_SSU_RRNA	MATURATION_OF_SSU_RRNA	46	0.622658	1.93039	0.000145688	0.00639607	0.00513728	3532	tags=54%, list=24%, signal=42%
GOBP_NEGATIVE_REGULATION_OF_MITOTIC_CELL_CYCLE_PHASE_TRANSITION	NEGATIVE_REGULATION_OF_MITOTIC_CELL_CYCLE_PHASE_TRANSITION	153	0.523126	1.92959	0.000121936	0.00639607	0.00513728	1922	tags=25%, list=13%, signal=22%
GOBP_REGULATION_OF_CELL_CYCLE_G2_M_PHASE_TRANSITION	REGULATION_OF_CELL_CYCLE_G2_M_PHASE_TRANSITION	95	0.551758	1.92032	0.000131113	0.00639607	0.00513728	2512	tags=35%, list=17%, signal=29%
GOBP_REGULATION_OF_CARDIOCYTE_DIFFERENTIATION	REGULATION_OF_CARDIOCYTE_DIFFERENTIATION	25	0.698113	1.9185	0.000155328	0.00639607	0.00513728	1893	tags=40%, list=13%, signal=35%
GOBP_POSITIVE_REGULATION_OF_CELL_CYCLE	POSITIVE_REGULATION_OF_CELL_CYCLE	269	0.492161	1.91767	0.000111595	0.00639607	0.00513728	1889	tags=23%, list=13%, signal=21%
GOBP_NEGATIVE_REGULATION_OF_VIRAL_PROCESS	NEGATIVE_REGULATION_OF_VIRAL_PROCESS	63	0.583101	1.91437	0.000138619	0.00639607	0.00513728	2909	tags=41%, list=20%, signal=33%
GOBP_NCRNA_METABOLIC_PROCESS	NCRNA_METABOLIC_PROCESS	454	0.475774	1.91389	0.000105585	0.00639607	0.00513728	4126	tags=45%, list=28%, signal=33%
GOBP_CELL_CYCLE_PHASE_TRANSITION	CELL_CYCLE_PHASE_TRANSITION	466	0.474632	1.91373	0.000105108	0.00639607	0.00513728	2064	tags=22%, list=14%, signal=20%
GOBP_CARDIAC_VENTRICLE_DEVELOPMENT	CARDIAC_VENTRICLE_DEVELOPMENT	105	0.541882	1.9079	0.0001294	0.00639607	0.00513728	1866	tags=30%, list=13%, signal=26%
GOBP_MUSCLE_SYSTEM_PROCESS	MUSCLE_SYSTEM_PROCESS	342	0.481425	1.9065	0.000108155	0.00639607	0.00513728	1250	tags=21%, list=8%, signal=20%
GOBP_PROTEIN_LOCALIZATION_TO_CHROMOSOME	PROTEIN_LOCALIZATION_TO_CHROMOSOME	82	0.557956	1.90548	0.000133422	0.00639607	0.00513728	3116	tags=32%, list=21%, signal=25%
GOBP_REGULATION_OF_MUSCLE_ADAPTATION	REGULATION_OF_MUSCLE_ADAPTATION	67	0.574147	1.90121	0.000137779	0.00639607	0.00513728	516	tags=16%, list=3%, signal=16%
GOBP_NEGATIVE_REGULATION_OF_CELL_CYCLE_PROCESS	NEGATIVE_REGULATION_OF_CELL_CYCLE_PROCESS	252	0.489579	1.89817	0.00011236	0.00639607	0.00513728	2064	tags=23%, list=14%, signal=20%
GOBP_CARDIAC_MUSCLE_CELL_DIFFERENTIATION	CARDIAC_MUSCLE_CELL_DIFFERENTIATION	97	0.541767	1.89052	0.000130736	0.00639607	0.00513728	2347	tags=32%, list=16%, signal=27%
GOBP_HEART_MORPHOGENESIS	HEART_MORPHOGENESIS	207	0.494854	1.88778	0.000115741	0.00639607	0.00513728	1841	tags=28%, list=12%, signal=24%
GOBP_CELL_FATE_COMMITMENT	CELL_FATE_COMMITMENT	173	0.50402	1.88489	0.000119531	0.00639607	0.00513728	2347	tags=34%, list=16%, signal=29%
GOBP_DNA_CONFORMATION_CHANGE	DNA_CONFORMATION_CHANGE	242	0.48518	1.8752	0.000112778	0.00639607	0.00513728	3290	tags=35%, list=22%, signal=27%
GOBP_NEGATIVE_REGULATION_OF_CELL_CYCLE_PHASE_TRANSITION	NEGATIVE_REGULATION_OF_CELL_CYCLE_PHASE_TRANSITION	215	0.488502	1.86798	0.00011534	0.00639607	0.00513728	3290	tags=33%, list=22%, signal=26%
GOBP_NEGATIVE_REGULATION_OF_CELL_CYCLE	NEGATIVE_REGULATION_OF_CELL_CYCLE	319	0.473557	1.86635	0.000109099	0.00639607	0.00513728	2064	tags=23%, list=14%, signal=20%
GOBP_MUSCLE_CONTRACTION	MUSCLE_CONTRACTION	271	0.469793	1.83225	0.000111371	0.00639607	0.00513728	1886	tags=28%, list=13%, signal=25%
GOBP_REGIONALIZATION	REGIONALIZATION	250	0.469805	1.82068	0.000112397	0.00639607	0.00513728	1862	tags=26%, list=13%, signal=23%
GOBP_NEGATIVE_REGULATION_OF_MITOTIC_CELL_CYCLE	NEGATIVE_REGULATION_OF_MITOTIC_CELL_CYCLE	196	0.478557	1.81451	0.000116741	0.00639607	0.00513728	1922	tags=23%, list=13%, signal=21%
GOBP_HEART_DEVELOPMENT	HEART_DEVELOPMENT	491	0.448301	1.81067	0.000104767	0.00639607	0.00513728	1914	tags=23%, list=13%, signal=21%
GOBP_DOUBLE_STRAND_BREAK_REPAIR	DOUBLE_STRAND_BREAK_REPAIR	235	0.465798	1.79526	0.000113611	0.00639607	0.00513728	3892	tags=36%, list=26%, signal=27%
GOBP_DNA_REPAIR	DNA_REPAIR	464	0.441862	1.781	0.000105263	0.00639607	0.00513728	3793	tags=33%, list=26%, signal=25%
GOBP_DNA_RECOMBINATION	DNA_RECOMBINATION	253	0.444617	1.72455	0.000112322	0.00639607	0.00513728	3729	tags=34%, list=25%, signal=26%
GOBP_BLOOD_VESSEL_MORPHOGENESIS	BLOOD_VESSEL_MORPHOGENESIS	478	0.421025	1.6984	0.000104998	0.00639607	0.00513728	3306	tags=35%, list=22%, signal=28%
GOBP_PATTERN_SPECIFICATION_PROCESS	PATTERN_SPECIFICATION_PROCESS	330	0.426599	1.68478	0.000108814	0.00639607	0.00513728	2823	tags=31%, list=19%, signal=26%
GOBP_GLAND_DEVELOPMENT	GLAND_DEVELOPMENT	339	0.419672	1.66012	0.000108507	0.00639607	0.00513728	1771	tags=21%, list=12%, signal=19%
GOBP_SKELETAL_SYSTEM_DEVELOPMENT	SKELETAL_SYSTEM_DEVELOPMENT	390	0.413372	1.64933	0.000107032	0.00639607	0.00513728	2666	tags=28%, list=18%, signal=24%
GOBP_IN_UTERO_EMBRYONIC_DEVELOPMENT	IN_UTERO_EMBRYONIC_DEVELOPMENT	327	0.417627	1.64853	0.000108921	0.00639607	0.00513728	3235	tags=31%, list=22%, signal=25%
GOBP_REGULATION_OF_DNA_METABOLIC_PROCESS	REGULATION_OF_DNA_METABOLIC_PROCESS	336	0.414578	1.63967	0.000108542	0.00639607	0.00513728	4152	tags=36%, list=28%, signal=27%
GOBP_POSITIVE_REGULATION_OF_CYTOKINE_PRODUCTION	POSITIVE_REGULATION_OF_CYTOKINE_PRODUCTION	291	0.40586	1.59109	0.000110412	0.00639607	0.00513728	2553	tags=27%, list=17%, signal=23%
GOBP_TISSUE_MORPHOGENESIS	TISSUE_MORPHOGENESIS	491	0.386071	1.55933	0.000104767	0.00639607	0.00513728	2898	tags=30%, list=20%, signal=25%
GOBP_NEGATIVE_REGULATION_OF_UBIQUITIN_PROTEIN_LIGASE_ACTIVITY	NEGATIVE_REGULATION_OF_UBIQUITIN_PROTEIN_LIGASE_ACTIVITY	12	0.862507	1.99859	0.00016835	0.00640559	0.00514492	814	tags=67%, list=5%, signal=63%
GOBP_ACTIN_MYOSIN_FILAMENT_SLIDING	ACTIN_MYOSIN_FILAMENT_SLIDING	10	0.917357	2.03622	0.000170648	0.00644025	0.00517276	337	tags=70%, list=2%, signal=68%
GOBP_RHODOPSIN_MEDIATED_SIGNALING_PATHWAY	RHODOPSIN_MEDIATED_SIGNALING_PATHWAY	12	-0.865482	-2.19324	0.000246184	0.00832822	0.00668917	730	tags=67%, list=5%, signal=63%
GOBP_REGULATION_OF_TRANSMISSION_OF_NERVE_IMPULSE	REGULATION_OF_TRANSMISSION_OF_NERVE_IMPULSE	11	-0.821082	-2.02795	0.000244141	0.00832822	0.00668917	1858	tags=73%, list=13%, signal=64%
GOBP_RETINAL_CONE_CELL_DIFFERENTIATION	RETINAL_CONE_CELL_DIFFERENTIATION	11	-0.803172	-1.98372	0.000244141	0.00832822	0.00668917	1771	tags=73%, list=12%, signal=64%
GOBP_CELL_CYCLE_G2_M_PHASE_TRANSITION	CELL_CYCLE_G2_M_PHASE_TRANSITION	141	0.513718	1.88098	0.000246366	0.00832822	0.00668917	2512	tags=30%, list=17%, signal=26%
GOBP_SKELETAL_MUSCLE_ORGAN_DEVELOPMENT	SKELETAL_MUSCLE_ORGAN_DEVELOPMENT	137	0.513237	1.87107	0.000247586	0.00832822	0.00668917	2309	tags=31%, list=16%, signal=27%
GOBP_CARDIAC_CHAMBER_DEVELOPMENT	CARDIAC_CHAMBER_DEVELOPMENT	140	0.507077	1.85332	0.000247188	0.00832822	0.00668917	1866	tags=27%, list=13%, signal=24%
GOBP_SPINDLE_ORGANIZATION	SPINDLE_ORGANIZATION	180	0.4885	1.83507	0.000236827	0.00832822	0.00668917	1989	tags=24%, list=13%, signal=21%
GOBP_SIGNAL_TRANSDUCTION_BY_P53_CLASS_MEDIATOR	SIGNAL_TRANSDUCTION_BY_P53_CLASS_MEDIATOR	153	0.496091	1.82986	0.000243873	0.00832822	0.00668917	1948	tags=27%, list=13%, signal=24%
GOBP_RIBONUCLEOPROTEIN_COMPLEX_SUBUNIT_ORGANIZATION	RIBONUCLEOPROTEIN_COMPLEX_SUBUNIT_ORGANIZATION	185	0.47881	1.80386	0.000236295	0.00832822	0.00668917	3493	tags=38%, list=24%, signal=30%
GOBP_RECOMBINATIONAL_REPAIR	RECOMBINATIONAL_REPAIR	144	0.490292	1.79911	0.00024564	0.00832822	0.00668917	3718	tags=37%, list=25%, signal=28%
GOBP_ANTERIOR_POSTERIOR_PATTERN_SPECIFICATION	ANTERIOR_POSTERIOR_PATTERN_SPECIFICATION	140	0.49222	1.79902	0.000247188	0.00832822	0.00668917	2534	tags=35%, list=17%, signal=29%
GOBP_DNA_BIOSYNTHETIC_PROCESS	DNA_BIOSYNTHETIC_PROCESS	173	0.479494	1.79317	0.000239063	0.00832822	0.00668917	4400	tags=46%, list=30%, signal=32%
GOBP_DNA_PACKAGING	DNA_PACKAGING	152	0.482191	1.778	0.000243427	0.00832822	0.00668917	3290	tags=32%, list=22%, signal=25%
GOBP_REGULATION_OF_MUSCLE_SYSTEM_PROCESS	REGULATION_OF_MUSCLE_SYSTEM_PROCESS	184	0.462304	1.74079	0.000236323	0.00832822	0.00668917	1250	tags=20%, list=8%, signal=18%
GOBP_CELL_CYCLE_G1_S_PHASE_TRANSITION	CELL_CYCLE_G1_S_PHASE_TRANSITION	207	0.444991	1.69756	0.000231481	0.00832822	0.00668917	2739	tags=27%, list=18%, signal=22%
GOBP_PHOTORECEPTOR_CELL_OUTER_SEGMENT_ORGANIZATION	PHOTORECEPTOR_CELL_OUTER_SEGMENT_ORGANIZATION	13	-0.822765	-2.13248	0.00024975	0.00834058	0.00669909	1789	tags=62%, list=12%, signal=54%
GOBP_CARDIOCYTE_DIFFERENTIATION	CARDIOCYTE_DIFFERENTIATION	123	0.534344	1.92241	0.000252048	0.00835719	0.00671243	2441	tags=31%, list=16%, signal=26%
GOBP_SPINDLE_ASSEMBLY	SPINDLE_ASSEMBLY	116	0.521779	1.86476	0.000254227	0.00836964	0.00672244	1971	tags=25%, list=13%, signal=22%
GOBP_PHOTOTRANSDUCTION_VISIBLE_LIGHT	PHOTOTRANSDUCTION_VISIBLE_LIGHT	18	-0.879435	-2.51003	0.000263574	0.0085191	0.00684248	730	tags=67%, list=5%, signal=63%
GOBP_DETECTION_OF_LIGHT_STIMULUS_INVOLVED_IN_SENSORY_PERCEPTION	DETECTION_OF_LIGHT_STIMULUS_INVOLVED_IN_SENSORY_PERCEPTION	19	-0.866722	-2.50096	0.000266738	0.0085191	0.00684248	523	tags=68%, list=4%, signal=66%
GOBP_CAMERA_TYPE_EYE_PHOTORECEPTOR_CELL_DIFFERENTIATION	CAMERA_TYPE_EYE_PHOTORECEPTOR_CELL_DIFFERENTIATION	22	-0.771666	-2.3136	0.000273448	0.0085191	0.00684248	1771	tags=64%, list=12%, signal=56%
GOBP_REGULATION_OF_CILIUM_MOVEMENT	REGULATION_OF_CILIUM_MOVEMENT	21	-0.727417	-2.15092	0.000269833	0.0085191	0.00684248	1878	tags=62%, list=13%, signal=54%
GOBP_CARDIAC_CHAMBER_MORPHOGENESIS	CARDIAC_CHAMBER_MORPHOGENESIS	101	0.526978	1.8454	0.00026079	0.0085191	0.00684248	1771	tags=30%, list=12%, signal=26%
GOBP_EMBRYONIC_SKELETAL_SYSTEM_DEVELOPMENT	EMBRYONIC_SKELETAL_SYSTEM_DEVELOPMENT	87	0.53457	1.83947	0.00026564	0.0085191	0.00684248	2666	tags=39%, list=18%, signal=32%
GOBP_SPINAL_CORD_DEVELOPMENT	SPINAL_CORD_DEVELOPMENT	71	0.542975	1.81646	0.000272072	0.0085191	0.00684248	2086	tags=28%, list=14%, signal=24%
GOBP_REGULATION_OF_CYTOKINESIS	REGULATION_OF_CYTOKINESIS	77	0.532215	1.79731	0.000270673	0.0085191	0.00684248	1865	tags=27%, list=13%, signal=24%
GOBP_MUSCLE_ORGAN_MORPHOGENESIS	MUSCLE_ORGAN_MORPHOGENESIS	60	0.587482	1.91201	0.000280034	0.00856695	0.00688092	1841	tags=33%, list=12%, signal=29%
GOBP_COLLAGEN_FIBRIL_ORGANIZATION	COLLAGEN_FIBRIL_ORGANIZATION	56	0.59389	1.90978	0.000282366	0.00856695	0.00688092	2585	tags=48%, list=17%, signal=40%
GOBP_CARDIAC_VENTRICLE_MORPHOGENESIS	CARDIAC_VENTRICLE_MORPHOGENESIS	58	0.587461	1.90298	0.00028023	0.00856695	0.00688092	1771	tags=34%, list=12%, signal=30%
GOBP_CELL_FATE_SPECIFICATION	CELL_FATE_SPECIFICATION	57	0.573524	1.85043	0.000282167	0.00856695	0.00688092	3379	tags=49%, list=23%, signal=38%
GOBP_EYE_PHOTORECEPTOR_CELL_DEVELOPMENT	EYE_PHOTORECEPTOR_CELL_DEVELOPMENT	32	-0.686001	-2.24679	0.000295421	0.0085709	0.00688409	1789	tags=56%, list=12%, signal=50%
GOBP_POSITIVE_REGULATION_OF_AMINE_TRANSPORT	POSITIVE_REGULATION_OF_AMINE_TRANSPORT	30	-0.691541	-2.23239	0.000288184	0.0085709	0.00688409	1910	tags=63%, list=13%, signal=55%
GOBP_REGULATION_OF_MITOTIC_SISTER_CHROMATID_SEGREGATION	REGULATION_OF_MITOTIC_SISTER_CHROMATID_SEGREGATION	43	0.661976	2.03068	0.000291758	0.0085709	0.00688409	850	tags=30%, list=6%, signal=29%
GOBP_NEGATIVE_REGULATION_OF_METAPHASE_ANAPHASE_TRANSITION_OF_CELL_CYCLE	NEGATIVE_REGULATION_OF_METAPHASE_ANAPHASE_TRANSITION_OF_CELL_CYCLE	40	0.655743	1.98519	0.000294118	0.0085709	0.00688409	1874	tags=38%, list=13%, signal=33%
GOBP_HOMOLOGOUS_RECOMBINATION	HOMOLOGOUS_RECOMBINATION	42	0.638665	1.94979	0.000293255	0.0085709	0.00688409	1390	tags=29%, list=9%, signal=26%
GOBP_SMOOTH_MUSCLE_CELL_DIFFERENTIATION	SMOOTH_MUSCLE_CELL_DIFFERENTIATION	51	0.607324	1.91965	0.000286862	0.0085709	0.00688409	2584	tags=43%, list=17%, signal=36%
GOBP_REGULATION_OF_MIRNA_TRANSCRIPTION	REGULATION_OF_MIRNA_TRANSCRIPTION	52	0.592441	1.88025	0.000286082	0.0085709	0.00688409	1643	tags=29%, list=11%, signal=26%
GOBP_PHOTOTRANSDUCTION	PHOTOTRANSDUCTION	41	-0.802823	-2.78819	0.000311333	0.00870606	0.00699264	997	tags=66%, list=7%, signal=62%
GOBP_EYE_PHOTORECEPTOR_CELL_DIFFERENTIATION	EYE_PHOTORECEPTOR_CELL_DIFFERENTIATION	41	-0.69566	-2.41601	0.000311333	0.00870606	0.00699264	1789	tags=56%, list=12%, signal=49%
GOBP_CATECHOLAMINE_SECRETION	CATECHOLAMINE_SECRETION	39	-0.592283	-2.03147	0.000310655	0.00870606	0.00699264	1946	tags=56%, list=13%, signal=49%
GOBP_EXTRACELLULAR_TRANSPORT	EXTRACELLULAR_TRANSPORT	39	-0.591061	-2.02728	0.000310655	0.00870606	0.00699264	3209	tags=51%, list=22%, signal=40%
GOBP_CALCIUM_DEPENDENT_CELL_CELL_ADHESION_VIA_PLASMA_MEMBRANE_CELL_ADHESION_MOLECULES	CALCIUM_DEPENDENT_CELL_CELL_ADHESION_VIA_PLASMA_MEMBRANE_CELL_ADHESION_MOLECULES	36	-0.599727	-2.01754	0.000302389	0.00870606	0.00699264	3575	tags=53%, list=24%, signal=40%
GOBP_DOPAMINE_TRANSPORT	DOPAMINE_TRANSPORT	39	-0.585129	-2.00693	0.000310655	0.00870606	0.00699264	1946	tags=54%, list=13%, signal=47%
GOBP_PHOTORECEPTOR_CELL_MAINTENANCE	PHOTORECEPTOR_CELL_MAINTENANCE	42	-0.764197	-2.67219	0.000314268	0.00870906	0.00699506	1814	tags=60%, list=12%, signal=52%
GOBP_EMBRYONIC_MORPHOGENESIS	EMBRYONIC_MORPHOGENESIS	467	0.369661	1.49063	0.000315192	0.00870906	0.00699506	2666	tags=26%, list=18%, signal=22%
GOBP_DETECTION_OF_VISIBLE_LIGHT	DETECTION_OF_VISIBLE_LIGHT	43	-0.806407	-2.83097	0.000317763	0.00872671	0.00700923	997	tags=63%, list=7%, signal=59%
GOBP_PHOTORECEPTOR_CELL_DEVELOPMENT	PHOTORECEPTOR_CELL_DEVELOPMENT	44	-0.716337	-2.52671	0.000319591	0.00872671	0.00700923	1789	tags=57%, list=12%, signal=50%
GOBP_RIBOSOMAL_SMALL_SUBUNIT_ASSEMBLY	RIBOSOMAL_SMALL_SUBUNIT_ASSEMBLY	18	0.768451	1.95813	0.000322165	0.00874555	0.00702437	2416	tags=61%, list=16%, signal=51%
GOBP_REGULATION_OF_BINDING	REGULATION_OF_BINDING	317	0.397109	1.56477	0.00032769	0.00884381	0.00710329	2748	tags=24%, list=19%, signal=20%
GOBP_RETINA_MORPHOGENESIS_IN_CAMERA_TYPE_EYE	RETINA_MORPHOGENESIS_IN_CAMERA_TYPE_EYE	52	-0.518748	-1.90152	0.000332116	0.00891145	0.00715761	1789	tags=50%, list=12%, signal=44%
GOBP_RETINA_HOMEOSTASIS	RETINA_HOMEOSTASIS	56	-0.677225	-2.51721	0.000342583	0.00894943	0.00718812	1960	tags=52%, list=13%, signal=45%
GOBP_PHOTORECEPTOR_CELL_DIFFERENTIATION	PHOTORECEPTOR_CELL_DIFFERENTIATION	56	-0.631544	-2.34742	0.000342583	0.00894943	0.00718812	1789	tags=52%, list=12%, signal=46%
GOBP_MONOAMINE_TRANSPORT	MONOAMINE_TRANSPORT	56	-0.548756	-2.0397	0.000342583	0.00894943	0.00718812	1946	tags=46%, list=13%, signal=40%
GOBP_CALCIUM_ION_REGULATED_EXOCYTOSIS	CALCIUM_ION_REGULATED_EXOCYTOSIS	57	-0.53229	-1.98503	0.000343171	0.00894943	0.00718812	1723	tags=37%, list=12%, signal=33%
GOBP_NON_MOTILE_CILIUM_ASSEMBLY	NON_MOTILE_CILIUM_ASSEMBLY	57	-0.502625	-1.8744	0.000343171	0.00894943	0.00718812	4413	tags=53%, list=30%, signal=37%
GOBP_DETECTION_OF_LIGHT_STIMULUS	DETECTION_OF_LIGHT_STIMULUS	58	-0.808261	-3.02068	0.00034904	0.00905164	0.00727022	997	tags=66%, list=7%, signal=61%
GOBP_AXONEME_ASSEMBLY	AXONEME_ASSEMBLY	61	-0.580912	-2.19501	0.000351247	0.00905827	0.00727554	3209	tags=64%, list=22%, signal=50%
GOBP_SIGNAL_TRANSDUCTION_IN_RESPONSE_TO_DNA_DAMAGE	SIGNAL_TRANSDUCTION_IN_RESPONSE_TO_DNA_DAMAGE	158	0.464602	1.72045	0.00036324	0.00921399	0.00740061	3342	tags=33%, list=23%, signal=26%
GOBP_ALPHA_AMINO_ACID_METABOLIC_PROCESS	ALPHA_AMINO_ACID_METABOLIC_PROCESS	159	0.454903	1.68592	0.000362932	0.00921399	0.00740061	2355	tags=31%, list=16%, signal=27%
GOBP_MUSCLE_CELL_PROLIFERATION	MUSCLE_CELL_PROLIFERATION	159	0.453946	1.68237	0.000362932	0.00921399	0.00740061	3323	tags=35%, list=22%, signal=28%
GOBP_AMINE_TRANSPORT	AMINE_TRANSPORT	70	-0.531023	-2.0578	0.000378358	0.00954531	0.00766673	1946	tags=49%, list=13%, signal=42%
GOBP_DNA_INTEGRITY_CHECKPOINT_SIGNALING	DNA_INTEGRITY_CHECKPOINT_SIGNALING	114	0.4982	1.77497	0.000383044	0.0096113	0.00771972	3342	tags=36%, list=23%, signal=28%
GOBP_TRANSLATIONAL_INITIATION	TRANSLATIONAL_INITIATION	105	0.503515	1.77282	0.000388199	0.00968827	0.00778155	4333	tags=48%, list=29%, signal=34%
GOBP_SYNAPTIC_TRANSMISSION_GLUTAMATERGIC	SYNAPTIC_TRANSMISSION_GLUTAMATERGIC	82	-0.543787	-2.17862	0.000398883	0.00969021	0.00778311	2576	tags=43%, list=17%, signal=35%
GOBP_DETECTION_OF_STIMULUS_INVOLVED_IN_SENSORY_PERCEPTION	DETECTION_OF_STIMULUS_INVOLVED_IN_SENSORY_PERCEPTION	86	-0.523722	-2.11487	0.000400802	0.00969021	0.00778311	1385	tags=40%, list=9%, signal=36%
GOBP_REGULATION_OF_CYCLIN_DEPENDENT_PROTEIN_KINASE_ACTIVITY	REGULATION_OF_CYCLIN_DEPENDENT_PROTEIN_KINASE_ACTIVITY	88	0.531442	1.83288	0.000396249	0.00969021	0.00778311	1988	tags=30%, list=13%, signal=26%
GOBP_NEGATIVE_REGULATION_OF_PROTEIN_MODIFICATION_BY_SMALL_PROTEIN_CONJUGATION_OR_REMOVAL	NEGATIVE_REGULATION_OF_PROTEIN_MODIFICATION_BY_SMALL_PROTEIN_CONJUGATION_OR_REMOVAL	88	0.529725	1.82696	0.000396249	0.00969021	0.00778311	2126	tags=28%, list=14%, signal=24%
GOBP_REGULATION_OF_SIGNAL_TRANSDUCTION_BY_P53_CLASS_MEDIATOR	REGULATION_OF_SIGNAL_TRANSDUCTION_BY_P53_CLASS_MEDIATOR	92	0.517425	1.79506	0.000393391	0.00969021	0.00778311	2929	tags=36%, list=20%, signal=29%
GOBP_DNA_GEOMETRIC_CHANGE	DNA_GEOMETRIC_CHANGE	89	0.515523	1.78057	0.000396773	0.00969021	0.00778311	4274	tags=57%, list=29%, signal=41%
GOBP_OUTFLOW_TRACT_MORPHOGENESIS	OUTFLOW_TRACT_MORPHOGENESIS	68	0.565306	1.87939	0.000410565	0.00982394	0.00789052	1771	tags=31%, list=12%, signal=27%
GOBP_MUSCLE_HYPERTROPHY	MUSCLE_HYPERTROPHY	69	0.561031	1.86994	0.000409221	0.00982394	0.00789052	351	tags=14%, list=2%, signal=14%
GOBP_MICROTUBULE_BUNDLE_FORMATION	MICROTUBULE_BUNDLE_FORMATION	91	-0.469619	-1.91033	0.000417362	0.00988467	0.0079393	3269	tags=52%, list=22%, signal=40%
GOBP_CILIUM_OR_FLAGELLUM_DEPENDENT_CELL_MOTILITY	CILIUM_OR_FLAGELLUM_DEPENDENT_CELL_MOTILITY	91	-0.464488	-1.88946	0.000417362	0.00988467	0.0079393	3209	tags=49%, list=22%, signal=39%
GOBP_SYNAPTIC_VESICLE_EXOCYTOSIS	SYNAPTIC_VESICLE_EXOCYTOSIS	96	-0.455143	-1.86965	0.000424448	0.0100015	0.0080331	2295	tags=40%, list=15%, signal=34%
GOBP_CHROMOSOME_ORGANIZATION_INVOLVED_IN_MEIOTIC_CELL_CYCLE	CHROMOSOME_ORGANIZATION_INVOLVED_IN_MEIOTIC_CELL_CYCLE	48	0.606114	1.892	0.000434531	0.0101309	0.0081371	1548	tags=38%, list=10%, signal=34%
GOBP_MESENCHYME_MORPHOGENESIS	MESENCHYME_MORPHOGENESIS	44	0.60959	1.87705	0.000436491	0.0101309	0.0081371	1583	tags=32%, list=11%, signal=29%
GOBP_EMBRYONIC_ORGAN_DEVELOPMENT	EMBRYONIC_ORGAN_DEVELOPMENT	346	0.390077	1.54584	0.000432526	0.0101309	0.0081371	3075	tags=32%, list=21%, signal=26%
GOBP_CELL_CYCLE_DNA_REPLICATION	CELL_CYCLE_DNA_REPLICATION	41	0.636307	1.93367	0.000441826	0.0101496	0.00815207	3510	tags=59%, list=24%, signal=45%
GOBP_NEURON_FATE_COMMITMENT	NEURON_FATE_COMMITMENT	38	0.637187	1.91145	0.000443853	0.0101496	0.00815207	2220	tags=47%, list=15%, signal=40%
GOBP_REGULATION_OF_G_PROTEIN_COUPLED_RECEPTOR_SIGNALING_PATHWAY	REGULATION_OF_G_PROTEIN_COUPLED_RECEPTOR_SIGNALING_PATHWAY	105	-0.423272	-1.76788	0.000439754	0.0101496	0.00815207	1259	tags=28%, list=9%, signal=25%
GOBP_DETECTION_OF_ABIOTIC_STIMULUS	DETECTION_OF_ABIOTIC_STIMULUS	113	-0.591868	-2.49566	0.000462749	0.0102124	0.0082025	997	tags=42%, list=7%, signal=39%
GOBP_CILIUM_MOVEMENT	CILIUM_MOVEMENT	113	-0.515593	-2.17404	0.000462749	0.0102124	0.0082025	3123	tags=49%, list=21%, signal=39%
GOBP_ADULT_BEHAVIOR	ADULT_BEHAVIOR	110	-0.485551	-2.04211	0.000456621	0.0102124	0.0082025	2497	tags=39%, list=17%, signal=33%
GOBP_POSITIVE_REGULATION_OF_MITOTIC_NUCLEAR_DIVISION	POSITIVE_REGULATION_OF_MITOTIC_NUCLEAR_DIVISION	33	0.672055	1.95851	0.000452216	0.0102124	0.0082025	1445	tags=30%, list=10%, signal=27%
GOBP_REGULATION_OF_STEM_CELL_PROLIFERATION	REGULATION_OF_STEM_CELL_PROLIFERATION	31	0.66108	1.90108	0.000457387	0.0102124	0.0082025	1808	tags=35%, list=12%, signal=31%
GOBP_POSITIVE_REGULATION_OF_DNA_METABOLIC_PROCESS	POSITIVE_REGULATION_OF_DNA_METABOLIC_PROCESS	201	0.431019	1.64034	0.000464199	0.0102124	0.0082025	4400	tags=42%, list=30%, signal=30%
GOBP_MESENCHYME_DEVELOPMENT	MESENCHYME_DEVELOPMENT	233	0.420731	1.62018	0.000455477	0.0102124	0.0082025	3450	tags=36%, list=23%, signal=28%
GOBP_REGULATION_OF_RESPONSE_TO_DNA_DAMAGE_STIMULUS	REGULATION_OF_RESPONSE_TO_DNA_DAMAGE_STIMULUS	221	0.420686	1.61196	0.000459823	0.0102124	0.0082025	3902	tags=33%, list=26%, signal=25%
GOBP_ACTOMYOSIN_STRUCTURE_ORGANIZATION	ACTOMYOSIN_STRUCTURE_ORGANIZATION	177	0.44575	1.67102	0.000475568	0.0104131	0.00836376	1841	tags=19%, list=12%, signal=17%
GOBP_POSITIVE_REGULATION_OF_TRANSFORMING_GROWTH_FACTOR_BETA_PRODUCTION	POSITIVE_REGULATION_OF_TRANSFORMING_GROWTH_FACTOR_BETA_PRODUCTION	16	0.754891	1.87811	0.000488679	0.01065	0.00855399	2465	tags=56%, list=17%, signal=47%
GOBP_RESPONSE_TO_LIGHT_INTENSITY	RESPONSE_TO_LIGHT_INTENSITY	14	-0.757626	-2.00234	0.000504159	0.0108375	0.00870459	1631	tags=64%, list=11%, signal=57%
GOBP_NEUROTRANSMITTER_SECRETION	NEUROTRANSMITTER_SECRETION	130	-0.442829	-1.90393	0.000504286	0.0108375	0.00870459	2330	tags=37%, list=16%, signal=31%
GOBP_TELOMERE_MAINTENANCE	TELOMERE_MAINTENANCE	124	0.473108	1.70342	0.000504032	0.0108375	0.00870459	4528	tags=44%, list=31%, signal=31%
GOBP_INSULIN_SECRETION	INSULIN_SECRETION	139	-0.408358	-1.77191	0.000526593	0.0111123	0.0089253	1954	tags=28%, list=13%, signal=25%
GOBP_MYOTUBE_DIFFERENTIATION	MYOTUBE_DIFFERENTIATION	90	0.505501	1.74885	0.000526524	0.0111123	0.0089253	2209	tags=27%, list=15%, signal=23%
GOBP_RETINA_DEVELOPMENT_IN_CAMERA_TYPE_EYE	RETINA_DEVELOPMENT_IN_CAMERA_TYPE_EYE	137	-0.397714	-1.7246	0.000519751	0.0111123	0.0089253	1789	tags=33%, list=12%, signal=29%
GOBP_POSITIVE_REGULATION_OF_CELL_DEATH	POSITIVE_REGULATION_OF_CELL_DEATH	460	0.366431	1.47642	0.000526648	0.0111123	0.0089253	2745	tags=24%, list=19%, signal=20%
GOBP_MORPHOGENESIS_OF_AN_EPITHELIUM	MORPHOGENESIS_OF_AN_EPITHELIUM	407	0.372249	1.48912	0.000532481	0.0111845	0.00898332	2666	tags=28%, list=18%, signal=24%
GOBP_CARDIAC_CELL_DEVELOPMENT	CARDIAC_CELL_DEVELOPMENT	68	0.541696	1.80089	0.00054742	0.0114465	0.00919375	2347	tags=32%, list=16%, signal=27%
GOBP_SENSORY_PERCEPTION_OF_SMELL	SENSORY_PERCEPTION_OF_SMELL	29	-0.631631	-2.02194	0.000574878	0.0118	0.00947765	1532	tags=48%, list=10%, signal=43%
GOBP_DOPAMINE_SECRETION	DOPAMINE_SECRETION	29	-0.626845	-2.00661	0.000574878	0.0118	0.00947765	1946	tags=62%, list=13%, signal=54%
GOBP_LOCOMOTORY_BEHAVIOR	LOCOMOTORY_BEHAVIOR	155	-0.428207	-1.89233	0.000566893	0.0118	0.00947765	2516	tags=34%, list=17%, signal=29%
GOBP_REGULATION_OF_EXOCYTOSIS	REGULATION_OF_EXOCYTOSIS	161	-0.365526	-1.62255	0.000577034	0.0118	0.00947765	1968	tags=27%, list=13%, signal=24%
GOBP_NUCLEIC_ACID_PHOSPHODIESTER_BOND_HYDROLYSIS	NUCLEIC_ACID_PHOSPHODIESTER_BOND_HYDROLYSIS	224	0.417802	1.60304	0.000572738	0.0118	0.00947765	4112	tags=39%, list=28%, signal=29%
GOBP_REGULATION_OF_CALCIUM_ION_DEPENDENT_EXOCYTOSIS	REGULATION_OF_CALCIUM_ION_DEPENDENT_EXOCYTOSIS	35	-0.570869	-1.91385	0.000598623	0.0121165	0.0097319	1537	tags=43%, list=10%, signal=38%
GOBP_MATURATION_OF_SSU_RRNA_FROM_TRICISTRONIC_RRNA_TRANSCRIPT_SSU_RRNA_5_8S_RRNA_LSU_RRNA	MATURATION_OF_SSU_RRNA_FROM_TRICISTRONIC_RRNA_TRANSCRIPT_SSU_RRNA_5_8S_RRNA_LSU_RRNA	33	0.656591	1.91344	0.000602954	0.0121165	0.0097319	3409	tags=61%, list=23%, signal=47%
GOBP_REGULATION_OF_MUSCLE_ORGAN_DEVELOPMENT	REGULATION_OF_MUSCLE_ORGAN_DEVELOPMENT	33	0.653665	1.90491	0.000602954	0.0121165	0.0097319	2346	tags=45%, list=16%, signal=38%
GOBP_RNA_LOCALIZATION	RNA_LOCALIZATION	176	0.446517	1.67213	0.000595877	0.0121165	0.0097319	4775	tags=50%, list=32%, signal=34%
GOBP_REGULATION_OF_CELL_DIVISION	REGULATION_OF_CELL_DIVISION	138	0.457668	1.66945	0.000619118	0.0123877	0.00994972	1865	tags=24%, list=13%, signal=21%
GOBP_BIOLOGICAL_PROCESS_INVOLVED_IN_INTRASPECIES_INTERACTION_BETWEEN_ORGANISMS	BIOLOGICAL_PROCESS_INVOLVED_IN_INTRASPECIES_INTERACTION_BETWEEN_ORGANISMS	41	-0.52874	-1.83631	0.000622665	0.012397	0.00995714	2162	tags=39%, list=15%, signal=33%
GOBP_TELOMERE_ORGANIZATION	TELOMERE_ORGANIZATION	128	0.465564	1.68313	0.000624922	0.012397	0.00995714	4528	tags=43%, list=31%, signal=30%
GOBP_DETECTION_OF_STIMULUS	DETECTION_OF_STIMULUS	179	-0.491245	-2.20448	0.000635324	0.0124144	0.00997117	1059	tags=32%, list=7%, signal=30%
GOBP_GLUTAMATE_RECEPTOR_SIGNALING_PATHWAY	GLUTAMATE_RECEPTOR_SIGNALING_PATHWAY	47	-0.531896	-1.90959	0.000641437	0.0124144	0.00997117	2737	tags=34%, list=18%, signal=28%
GOBP_NEUROTRANSMITTER_TRANSPORT	NEUROTRANSMITTER_TRANSPORT	178	-0.418698	-1.87761	0.000632911	0.0124144	0.00997117	2092	tags=35%, list=14%, signal=30%
GOBP_MICROTUBULE_BASED_TRANSPORT	MICROTUBULE_BASED_TRANSPORT	183	-0.397519	-1.79082	0.000641849	0.0124144	0.00997117	3275	tags=33%, list=22%, signal=26%
GOBP_PEPTIDE_TRANSPORT	PEPTIDE_TRANSPORT	183	-0.380802	-1.71551	0.000641849	0.0124144	0.00997117	1954	tags=26%, list=13%, signal=23%
GOBP_APOPTOTIC_SIGNALING_PATHWAY	APOPTOTIC_SIGNALING_PATHWAY	487	0.363473	1.46772	0.000628931	0.0124144	0.00997117	3318	tags=28%, list=22%, signal=23%
GOBP_SENSORY_PERCEPTION_OF_LIGHT_STIMULUS	SENSORY_PERCEPTION_OF_LIGHT_STIMULUS	185	-0.636291	-2.87371	0.000650195	0.0124206	0.00997614	1789	tags=51%, list=12%, signal=46%
GOBP_REGULATION_OF_NEUROTRANSMITTER_LEVELS	REGULATION_OF_NEUROTRANSMITTER_LEVELS	185	-0.420954	-1.90117	0.000650195	0.0124206	0.00997614	2092	tags=35%, list=14%, signal=31%
GOBP_VESICLE_MEDIATED_TRANSPORT_IN_SYNAPSE	VESICLE_MEDIATED_TRANSPORT_IN_SYNAPSE	181	-0.412248	-1.85114	0.000645995	0.0124206	0.00997614	2351	tags=36%, list=16%, signal=31%
GOBP_POSITIVE_REGULATION_OF_CHROMOSOME_SEGREGATION	POSITIVE_REGULATION_OF_CHROMOSOME_SEGREGATION	13	0.796787	1.88563	0.000666889	0.0126873	0.0101903	1631	tags=46%, list=11%, signal=41%
GOBP_INTRINSIC_APOPTOTIC_SIGNALING_PATHWAY	INTRINSIC_APOPTOTIC_SIGNALING_PATHWAY	257	0.392845	1.5254	0.00067325	0.012756	0.0102455	2282	tags=23%, list=15%, signal=19%
GOBP_DNA_DAMAGE_RESPONSE_SIGNAL_TRANSDUCTION_BY_P53_CLASS_MEDIATOR	DNA_DAMAGE_RESPONSE_SIGNAL_TRANSDUCTION_BY_P53_CLASS_MEDIATOR	64	0.555791	1.82949	0.000690989	0.0130389	0.0104728	1922	tags=31%, list=13%, signal=27%
GOBP_EMBRYONIC_SKELETAL_SYSTEM_MORPHOGENESIS	EMBRYONIC_SKELETAL_SYSTEM_MORPHOGENESIS	62	0.557142	1.8221	0.000695507	0.013071	0.0104986	2666	tags=39%, list=18%, signal=32%
GOBP_NEGATIVE_REGULATION_OF_CELL_CYCLE_G2_M_PHASE_TRANSITION	NEGATIVE_REGULATION_OF_CELL_CYCLE_G2_M_PHASE_TRANSITION	54	0.574156	1.83574	0.000707714	0.0132468	0.0106397	1486	tags=26%, list=10%, signal=23%
GOBP_CEREBROSPINAL_FLUID_CIRCULATION	CEREBROSPINAL_FLUID_CIRCULATION	10	-0.802117	-1.92601	0.000724288	0.0135026	0.0108452	628	tags=60%, list=4%, signal=57%
GOBP_CYTOKINESIS	CYTOKINESIS	142	0.462081	1.69218	0.000739736	0.0135726	0.0109014	1865	tags=21%, list=13%, signal=19%
GOBP_RNA_MODIFICATION	RNA_MODIFICATION	143	0.456441	1.67296	0.00073828	0.0135726	0.0109014	4366	tags=43%, list=29%, signal=31%
GOBP_HORMONE_TRANSPORT	HORMONE_TRANSPORT	211	-0.352419	-1.61214	0.000736377	0.0135726	0.0109014	1792	tags=23%, list=12%, signal=21%
GOBP_AMIDE_TRANSPORT	AMIDE_TRANSPORT	212	-0.345047	-1.58037	0.000732064	0.0135726	0.0109014	1792	tags=23%, list=12%, signal=20%
GOBP_REGULATION_OF_VIRAL_GENOME_REPLICATION	REGULATION_OF_VIRAL_GENOME_REPLICATION	65	0.543571	1.79343	0.000826788	0.01511	0.0121363	2471	tags=32%, list=17%, signal=27%
GOBP_ARTERY_MORPHOGENESIS	ARTERY_MORPHOGENESIS	57	0.56246	1.81473	0.000846501	0.0153603	0.0123373	2441	tags=40%, list=16%, signal=34%
GOBP_SKELETAL_MUSCLE_CELL_DIFFERENTIATION	SKELETAL_MUSCLE_CELL_DIFFERENTIATION	56	0.559081	1.79784	0.000847099	0.0153603	0.0123373	3043	tags=46%, list=21%, signal=37%
GOBP_REGULATION_OF_CELL_CYCLE_G1_S_PHASE_TRANSITION	REGULATION_OF_CELL_CYCLE_G1_S_PHASE_TRANSITION	146	0.449679	1.65128	0.000859001	0.0155155	0.0124619	2739	tags=27%, list=18%, signal=22%
GOBP_NEGATIVE_REGULATION_OF_BINDING	NEGATIVE_REGULATION_OF_BINDING	140	0.450709	1.64731	0.000865159	0.0155662	0.0125026	2299	tags=24%, list=16%, signal=21%
GOBP_ANATOMICAL_STRUCTURE_HOMEOSTASIS	ANATOMICAL_STRUCTURE_HOMEOSTASIS	242	-0.325767	-1.50985	0.000881057	0.015791	0.0126832	1838	tags=26%, list=12%, signal=24%
GOBP_REGULATION_OF_DNA_REPLICATION	REGULATION_OF_DNA_REPLICATION	119	0.466983	1.67374	0.000887649	0.0158479	0.012729	3534	tags=37%, list=24%, signal=28%
GOBP_CELL_DIFFERENTIATION_IN_SPINAL_CORD	CELL_DIFFERENTIATION_IN_SPINAL_CORD	34	0.642763	1.88361	0.00090566	0.0161076	0.0129375	2086	tags=32%, list=14%, signal=28%
GOBP_REGULATION_OF_VASCULATURE_DEVELOPMENT	REGULATION_OF_VASCULATURE_DEVELOPMENT	210	0.411159	1.56954	0.000926355	0.0164127	0.0131826	1713	tags=20%, list=12%, signal=18%
GOBP_POSITIVE_REGULATION_OF_DNA_BIOSYNTHETIC_PROCESS	POSITIVE_REGULATION_OF_DNA_BIOSYNTHETIC_PROCESS	70	0.519155	1.73452	0.000951216	0.0167891	0.0134849	4478	tags=54%, list=30%, signal=38%
GOBP_MAINTENANCE_OF_GASTROINTESTINAL_EPITHELIUM	MAINTENANCE_OF_GASTROINTESTINAL_EPITHELIUM	10	-0.79812	-1.91641	0.000965717	0.0169805	0.0136386	1200	tags=50%, list=8%, signal=46%
GOBP_PROTEIN_LOCALIZATION_TO_CONDENSED_CHROMOSOME	PROTEIN_LOCALIZATION_TO_CONDENSED_CHROMOSOME	17	0.737999	1.85742	0.000971503	0.0170091	0.0136616	1874	tags=47%, list=13%, signal=41%
GOBP_REGULATION_OF_ATP_DEPENDENT_ACTIVITY	REGULATION_OF_ATP_DEPENDENT_ACTIVITY	61	0.551506	1.79868	0.000978337	0.0170091	0.0136616	1211	tags=18%, list=8%, signal=17%
GOBP_PROTEIN_LOCALIZATION_TO_EXTRACELLULAR_REGION	PROTEIN_LOCALIZATION_TO_EXTRACELLULAR_REGION	270	-0.300965	-1.4119	0.00097561	0.0170091	0.0136616	1954	tags=21%, list=13%, signal=18%
GOBP_RESPONSE_TO_LIGHT_STIMULUS	RESPONSE_TO_LIGHT_STIMULUS	276	-0.327761	-1.545	0.000985222	0.0170649	0.0137064	1789	tags=22%, list=12%, signal=19%
GOBP_REGULATION_OF_CILIUM_DEPENDENT_CELL_MOTILITY	REGULATION_OF_CILIUM_DEPENDENT_CELL_MOTILITY	13	-0.785704	-2.03642	0.000999001	0.0172393	0.0138465	1878	tags=62%, list=13%, signal=54%
GOBP_PROSTAGLANDIN_TRANSPORT	PROSTAGLANDIN_TRANSPORT	12	0.828008	1.91864	0.0010101	0.0172833	0.0138818	1250	tags=58%, list=8%, signal=53%
GOBP_CEREBRAL_CORTEX_GABAERGIC_INTERNEURON_DIFFERENTIATION	CEREBRAL_CORTEX_GABAERGIC_INTERNEURON_DIFFERENTIATION	10	0.836153	1.85598	0.00102389	0.0172833	0.0138818	1000	tags=70%, list=7%, signal=65%
GOBP_PERIPHERAL_NERVOUS_SYSTEM_NEURON_DIFFERENTIATION	PERIPHERAL_NERVOUS_SYSTEM_NEURON_DIFFERENTIATION	10	0.834057	1.85132	0.00102389	0.0172833	0.0138818	608	tags=40%, list=4%, signal=38%
GOBP_REGULATION_OF_PEPTIDE_TRANSPORT	REGULATION_OF_PEPTIDE_TRANSPORT	130	-0.372018	-1.59948	0.00100857	0.0172833	0.0138818	1792	tags=24%, list=12%, signal=21%
GOBP_SODIUM_ION_TRANSMEMBRANE_TRANSPORT	SODIUM_ION_TRANSMEMBRANE_TRANSPORT	132	-0.360045	-1.5538	0.00101471	0.0172833	0.0138818	2184	tags=33%, list=15%, signal=28%
GOBP_EXOCYTOSIS	EXOCYTOSIS	282	-0.315615	-1.49233	0.00101937	0.0172833	0.0138818	3603	tags=37%, list=24%, signal=29%
GOBP_POSITIVE_REGULATION_OF_CALCIUM_ION_DEPENDENT_EXOCYTOSIS	POSITIVE_REGULATION_OF_CALCIUM_ION_DEPENDENT_EXOCYTOSIS	16	-0.7002	-1.92732	0.00103546	0.0173214	0.0139124	1524	tags=50%, list=10%, signal=45%
GOBP_EYE_MORPHOGENESIS	EYE_MORPHOGENESIS	135	-0.379566	-1.63989	0.00103093	0.0173214	0.0139124	1842	tags=30%, list=12%, signal=27%
GOBP_CELLULAR_AMINO_ACID_METABOLIC_PROCESS	CELLULAR_AMINO_ACID_METABOLIC_PROCESS	216	0.40464	1.54801	0.00103734	0.0173214	0.0139124	2355	tags=27%, list=16%, signal=23%
GOBP_CONNECTIVE_TISSUE_DEVELOPMENT	CONNECTIVE_TISSUE_DEVELOPMENT	197	0.41488	1.57401	0.00104981	0.0174667	0.0140291	3074	tags=34%, list=21%, signal=27%
GOBP_HOMOPHILIC_CELL_ADHESION_VIA_PLASMA_MEMBRANE_ADHESION_MOLECULES	HOMOPHILIC_CELL_ADHESION_VIA_PLASMA_MEMBRANE_ADHESION_MOLECULES	147	-0.349845	-1.53679	0.00107875	0.0178841	0.0143644	3576	tags=47%, list=24%, signal=36%
GOBP_MICROTUBULE_BASED_MOVEMENT	MICROTUBULE_BASED_MOVEMENT	306	-0.326499	-1.55539	0.00111857	0.0184783	0.0148416	3088	tags=34%, list=21%, signal=27%
GOBP_EMBRYONIC_ORGAN_MORPHOGENESIS	EMBRYONIC_ORGAN_MORPHOGENESIS	218	0.400459	1.532	0.00115393	0.0189949	0.0152566	2784	tags=32%, list=19%, signal=26%
GOBP_CHLORIDE_TRANSPORT	CHLORIDE_TRANSPORT	78	-0.437212	-1.73831	0.00116279	0.0190731	0.0153193	1100	tags=29%, list=7%, signal=27%
GOBP_REGULATION_OF_MICROTUBULE_BASED_MOVEMENT	REGULATION_OF_MICROTUBULE_BASED_MOVEMENT	34	-0.568514	-1.89362	0.00118448	0.0191581	0.0153876	1878	tags=44%, list=13%, signal=39%
GOBP_POSITIVE_REGULATION_OF_MIRNA_TRANSCRIPTION	POSITIVE_REGULATION_OF_MIRNA_TRANSCRIPTION	39	0.609206	1.83631	0.00117942	0.0191581	0.0153876	1643	tags=31%, list=11%, signal=27%
GOBP_POSITIVE_REGULATION_OF_ORGAN_GROWTH	POSITIVE_REGULATION_OF_ORGAN_GROWTH	38	0.611719	1.83505	0.00118361	0.0191581	0.0153876	3808	tags=63%, list=26%, signal=47%
GOBP_REGULATION_OF_HORMONE_SECRETION	REGULATION_OF_HORMONE_SECRETION	166	-0.331629	-1.47765	0.0011744	0.0191581	0.0153876	1792	tags=22%, list=12%, signal=20%
GOBP_PROTEIN_LOCALIZATION_TO_NON_MOTILE_CILIUM	PROTEIN_LOCALIZATION_TO_NON_MOTILE_CILIUM	10	-0.795003	-1.90892	0.00120715	0.0191717	0.0153986	1418	tags=40%, list=10%, signal=36%
GOBP_SEMI_LUNAR_VALVE_DEVELOPMENT	SEMI_LUNAR_VALVE_DEVELOPMENT	34	0.628287	1.84119	0.00120755	0.0191717	0.0153986	2865	tags=47%, list=19%, signal=38%
GOBP_REGULATION_OF_MYOTUBE_DIFFERENTIATION	REGULATION_OF_MYOTUBE_DIFFERENTIATION	31	0.636625	1.83075	0.0012197	0.0191717	0.0153986	2086	tags=39%, list=14%, signal=33%
GOBP_SEGMENTATION	SEGMENTATION	78	0.505394	1.71133	0.00121261	0.0191717	0.0153986	2428	tags=36%, list=16%, signal=30%
GOBP_MITOTIC_DNA_INTEGRITY_CHECKPOINT_SIGNALING	MITOTIC_DNA_INTEGRITY_CHECKPOINT_SIGNALING	77	0.504061	1.70223	0.00121803	0.0191717	0.0153986	3342	tags=39%, list=23%, signal=30%
GOBP_VESICLE_LOCALIZATION	VESICLE_LOCALIZATION	173	-0.346925	-1.55124	0.00122249	0.0191717	0.0153986	5500	tags=57%, list=37%, signal=36%
GOBP_FOREBRAIN_DEVELOPMENT	FOREBRAIN_DEVELOPMENT	318	0.376575	1.48385	0.00120179	0.0191717	0.0153986	2589	tags=25%, list=17%, signal=21%
GOBP_REGULATION_OF_SYNAPTIC_PLASTICITY	REGULATION_OF_SYNAPTIC_PLASTICITY	170	-0.324012	-1.44638	0.00121065	0.0191717	0.0153986	3476	tags=42%, list=23%, signal=32%
GOBP_SENSORY_SYSTEM_DEVELOPMENT	SENSORY_SYSTEM_DEVELOPMENT	320	-0.288205	-1.37562	0.00120192	0.0191717	0.0153986	2407	tags=28%, list=16%, signal=24%
GOBP_RNA_PHOSPHODIESTER_BOND_HYDROLYSIS	RNA_PHOSPHODIESTER_BOND_HYDROLYSIS	129	0.452585	1.63721	0.00124906	0.0195224	0.0156802	3476	tags=35%, list=23%, signal=27%
GOBP_CILIUM_ORGANIZATION	CILIUM_ORGANIZATION	337	-0.412406	-1.98181	0.00126743	0.0197344	0.0158506	3453	tags=39%, list=23%, signal=31%
GOBP_REGULATION_OF_VIRAL_PROCESS	REGULATION_OF_VIRAL_PROCESS	116	0.466798	1.66827	0.00127113	0.0197344	0.0158506	2909	tags=29%, list=20%, signal=24%
GOBP_REGULATION_OF_PRODUCTION_OF_SMALL_RNA_INVOLVED_IN_GENE_SILENCING_BY_RNA	REGULATION_OF_PRODUCTION_OF_SMALL_RNA_INVOLVED_IN_GENE_SILENCING_BY_RNA	19	0.734677	1.89848	0.00127939	0.019738	0.0158534	1480	tags=26%, list=10%, signal=24%
GOBP_STEM_CELL_PROLIFERATION	STEM_CELL_PROLIFERATION	53	0.556918	1.7743	0.00127986	0.019738	0.0158534	1459	tags=26%, list=10%, signal=24%
GOBP_MIDBODY_ABSCISSION	MIDBODY_ABSCISSION	17	0.734176	1.8478	0.00129534	0.0198437	0.0159383	239	tags=18%, list=2%, signal=17%
GOBP_REGULATION_OF_EXTENT_OF_CELL_GROWTH	REGULATION_OF_EXTENT_OF_CELL_GROWTH	102	-0.375825	-1.56095	0.00129926	0.0198437	0.0159383	3172	tags=36%, list=21%, signal=29%
GOBP_REGULATED_EXOCYTOSIS	REGULATED_EXOCYTOSIS	184	-0.323865	-1.45908	0.00129955	0.0198437	0.0159383	2092	tags=28%, list=14%, signal=25%
GOBP_NEGATIVE_REGULATION_OF_VIRAL_GENOME_REPLICATION	NEGATIVE_REGULATION_OF_VIRAL_GENOME_REPLICATION	40	0.608591	1.84244	0.00132353	0.0199328	0.0160098	2471	tags=40%, list=17%, signal=33%
GOBP_CYTOKINETIC_PROCESS	CYTOKINETIC_PROCESS	39	0.603839	1.82013	0.00132685	0.0199328	0.0160098	268	tags=13%, list=2%, signal=13%
GOBP_SIGNAL_RELEASE	SIGNAL_RELEASE	346	-0.364539	-1.75456	0.00132626	0.0199328	0.0160098	1954	tags=27%, list=13%, signal=24%
GOBP_SKELETAL_SYSTEM_MORPHOGENESIS	SKELETAL_SYSTEM_MORPHOGENESIS	166	0.426773	1.58747	0.00132546	0.0199328	0.0160098	2666	tags=30%, list=18%, signal=25%
GOBP_REGULATION_OF_HORMONE_LEVELS	REGULATION_OF_HORMONE_LEVELS	342	-0.315864	-1.51679	0.00132275	0.0199328	0.0160098	2203	tags=25%, list=15%, signal=22%
GOBP_SEGMENT_SPECIFICATION	SEGMENT_SPECIFICATION	11	0.804993	1.82968	0.00135455	0.0201473	0.0161822	2140	tags=64%, list=14%, signal=54%
GOBP_MATURATION_OF_5_8S_RRNA	MATURATION_OF_5_8S_RRNA	34	0.621744	1.82201	0.00135849	0.0201473	0.0161822	3537	tags=59%, list=24%, signal=45%
GOBP_VENTRAL_SPINAL_CORD_INTERNEURON_DIFFERENTIATION	VENTRAL_SPINAL_CORD_INTERNEURON_DIFFERENTIATION	11	0.800974	1.82055	0.00135455	0.0201473	0.0161822	1562	tags=55%, list=11%, signal=49%
GOBP_CARTILAGE_DEVELOPMENT	CARTILAGE_DEVELOPMENT	147	0.436999	1.60562	0.00135002	0.0201473	0.0161822	2515	tags=30%, list=17%, signal=25%
GOBP_SERINE_FAMILY_AMINO_ACID_METABOLIC_PROCESS	SERINE_FAMILY_AMINO_ACID_METABOLIC_PROCESS	30	0.638247	1.82202	0.00137783	0.0203691	0.0163603	2589	tags=47%, list=17%, signal=39%
GOBP_REGULATION_OF_TRANS_SYNAPTIC_SIGNALING	REGULATION_OF_TRANS_SYNAPTIC_SIGNALING	366	-0.364675	-1.75904	0.00138696	0.020439	0.0164164	3498	tags=42%, list=24%, signal=33%
GOBP_PRESYNAPTIC_ENDOCYTOSIS	PRESYNAPTIC_ENDOCYTOSIS	58	-0.479629	-1.79249	0.00139616	0.0205094	0.016473	2626	tags=55%, list=18%, signal=46%
GOBP_SENSORY_PERCEPTION_OF_CHEMICAL_STIMULUS	SENSORY_PERCEPTION_OF_CHEMICAL_STIMULUS	63	-0.462175	-1.75941	0.00143472	0.0210094	0.0168746	2003	tags=37%, list=14%, signal=32%
GOBP_VENTRICULAR_CARDIAC_MUSCLE_TISSUE_MORPHOGENESIS	VENTRICULAR_CARDIAC_MUSCLE_TISSUE_MORPHOGENESIS	38	0.60419	1.81246	0.00147951	0.0215294	0.0172923	1771	tags=37%, list=12%, signal=33%
GOBP_SYNAPSE_ORGANIZATION	SYNAPSE_ORGANIZATION	382	-0.278882	-1.34903	0.0014771	0.0215294	0.0172923	2027	tags=23%, list=14%, signal=20%
GOBP_POSITIVE_REGULATION_OF_SYNAPTIC_TRANSMISSION	POSITIVE_REGULATION_OF_SYNAPTIC_TRANSMISSION	129	-0.355261	-1.52576	0.00150301	0.0217686	0.0174844	2697	tags=38%, list=18%, signal=31%
GOBP_HOMEOSTASIS_OF_NUMBER_OF_CELLS	HOMEOSTASIS_OF_NUMBER_OF_CELLS	212	0.398419	1.52123	0.00150533	0.0217686	0.0174844	3245	tags=31%, list=22%, signal=25%
GOBP_VASCULOGENESIS	VASCULOGENESIS	65	0.529827	1.74809	0.00151578	0.0218517	0.0175511	1643	tags=29%, list=11%, signal=26%
GOBP_NEGATIVE_REGULATION_OF_RECEPTOR_BINDING	NEGATIVE_REGULATION_OF_RECEPTOR_BINDING	10	0.825337	1.83197	0.00153584	0.0218729	0.0175682	1140	tags=50%, list=8%, signal=46%
GOBP_REGULATION_OF_MUSCLE_CELL_DIFFERENTIATION	REGULATION_OF_MUSCLE_CELL_DIFFERENTIATION	110	0.464154	1.64679	0.0015361	0.0218729	0.0175682	3368	tags=35%, list=23%, signal=28%
GOBP_MULTICELLULAR_ORGANISMAL_SIGNALING	MULTICELLULAR_ORGANISMAL_SIGNALING	133	-0.348909	-1.50672	0.00152983	0.0218729	0.0175682	2184	tags=30%, list=15%, signal=26%
GOBP_MULTICELLULAR_ORGANISMAL_HOMEOSTASIS	MULTICELLULAR_ORGANISMAL_HOMEOSTASIS	399	-0.286425	-1.39315	0.00152207	0.0218729	0.0175682	1963	tags=23%, list=13%, signal=20%
GOBP_SYNAPTIC_TRANSMISSION_GABAERGIC	SYNAPTIC_TRANSMISSION_GABAERGIC	43	-0.505212	-1.7736	0.00158881	0.0225544	0.0181155	1696	tags=44%, list=11%, signal=39%
GOBP_ARTERY_DEVELOPMENT	ARTERY_DEVELOPMENT	81	0.49143	1.67661	0.0016	0.0226439	0.0181874	3506	tags=43%, list=24%, signal=33%
GOBP_REGULATION_OF_ORGAN_GROWTH	REGULATION_OF_ORGAN_GROWTH	76	0.501151	1.6915	0.0016214	0.0228771	0.0183747	2554	tags=34%, list=17%, signal=28%
GOBP_SENSORY_PERCEPTION	SENSORY_PERCEPTION	412	-0.466273	-2.27227	0.00163666	0.0230224	0.0184914	2012	tags=37%, list=14%, signal=33%
GOBP_NEUROTRANSMITTER_RECEPTOR_TRANSPORT	NEUROTRANSMITTER_RECEPTOR_TRANSPORT	23	-0.632763	-1.92168	0.0016479	0.0231011	0.0185546	3374	tags=57%, list=23%, signal=44%
GOBP_SOMITE_DEVELOPMENT	SOMITE_DEVELOPMENT	66	0.521579	1.72428	0.00165221	0.0231011	0.0185546	2346	tags=33%, list=16%, signal=28%
GOBP_REGULATION_OF_SYNAPTIC_TRANSMISSION_GABAERGIC	REGULATION_OF_SYNAPTIC_TRANSMISSION_GABAERGIC	28	-0.591513	-1.88071	0.00171576	0.0239175	0.0192104	2025	tags=43%, list=14%, signal=37%
GOBP_SPERM_CAPACITATION	SPERM_CAPACITATION	12	-0.760066	-1.9261	0.00172329	0.0239506	0.019237	2123	tags=67%, list=14%, signal=57%
GOBP_POSITIVE_REGULATION_OF_CARDIAC_MUSCLE_CELL_PROLIFERATION	POSITIVE_REGULATION_OF_CARDIAC_MUSCLE_CELL_PROLIFERATION	22	0.685965	1.83049	0.00173365	0.0240227	0.0192948	3797	tags=73%, list=26%, signal=54%
GOBP_TERPENOID_METABOLIC_PROCESS	TERPENOID_METABOLIC_PROCESS	62	-0.460777	-1.74915	0.00177746	0.0245565	0.0197236	2451	tags=35%, list=17%, signal=30%
GOBP_CALCIUM_ION_REGULATED_EXOCYTOSIS_OF_NEUROTRANSMITTER	CALCIUM_ION_REGULATED_EXOCYTOSIS_OF_NEUROTRANSMITTER	16	-0.689782	-1.89864	0.00181206	0.0249602	0.0200479	1416	tags=50%, list=10%, signal=45%
GOBP_NEURAL_RETINA_DEVELOPMENT	NEURAL_RETINA_DEVELOPMENT	66	-0.451501	-1.73739	0.00182548	0.0250707	0.0201366	1789	tags=38%, list=12%, signal=33%
GOBP_REGULATION_OF_HEART_GROWTH	REGULATION_OF_HEART_GROWTH	55	0.538376	1.72512	0.0018411	0.0251899	0.0202324	2554	tags=38%, list=17%, signal=32%
GOBP_REGULATION_OF_SECRETION	REGULATION_OF_SECRETION	446	-0.302684	-1.48396	0.00184502	0.0251899	0.0202324	1968	tags=22%, list=13%, signal=20%
GOBP_RESPONSE_TO_BACTERIUM	RESPONSE_TO_BACTERIUM	325	0.369947	1.45939	0.00185347	0.0252311	0.0202654	2652	tags=26%, list=18%, signal=22%
GOBP_EPITHELIAL_TUBE_MORPHOGENESIS	EPITHELIAL_TUBE_MORPHOGENESIS	266	0.382443	1.48918	0.00189817	0.025764	0.0206935	3217	tags=34%, list=22%, signal=27%
GOBP_HEART_GROWTH	HEART_GROWTH	71	0.506658	1.69497	0.0019045	0.0257746	0.020702	2865	tags=41%, list=19%, signal=33%
GOBP_ESTABLISHMENT_OF_PIGMENT_GRANULE_LOCALIZATION	ESTABLISHMENT_OF_PIGMENT_GRANULE_LOCALIZATION	22	-0.641872	-1.92445	0.00191414	0.0258297	0.0207462	2351	tags=50%, list=16%, signal=42%
GOBP_ORGANIC_HYDROXY_COMPOUND_TRANSPORT	ORGANIC_HYDROXY_COMPOUND_TRANSPORT	182	-0.322989	-1.4538	0.00192926	0.0259583	0.0208496	1705	tags=25%, list=12%, signal=22%
GOBP_GOLGI_VESICLE_TRANSPORT	GOLGI_VESICLE_TRANSPORT	274	-0.292709	-1.37832	0.00195886	0.0262805	0.0211083	5285	tags=49%, list=36%, signal=32%
GOBP_ESTABLISHMENT_OF_SPINDLE_ORIENTATION	ESTABLISHMENT_OF_SPINDLE_ORIENTATION	31	0.62619	1.80075	0.00198201	0.0264382	0.021235	908	tags=23%, list=6%, signal=21%
GOBP_EPITHELIAL_CELL_PROLIFERATION	EPITHELIAL_CELL_PROLIFERATION	304	0.373366	1.46702	0.00197846	0.0264382	0.021235	2652	tags=23%, list=18%, signal=20%
GOBP_FEMALE_GAMETE_GENERATION	FEMALE_GAMETE_GENERATION	109	0.460687	1.6306	0.00205761	0.027368	0.0219818	1467	tags=23%, list=10%, signal=21%
GOBP_NUCLEOSIDE_MONOPHOSPHATE_BIOSYNTHETIC_PROCESS	NUCLEOSIDE_MONOPHOSPHATE_BIOSYNTHETIC_PROCESS	36	0.608404	1.80389	0.00209111	0.0276551	0.0222124	2046	tags=44%, list=14%, signal=38%
GOBP_BEHAVIOR	BEHAVIOR	474	-0.290092	-1.4265	0.00208768	0.0276551	0.0222124	2026	tags=24%, list=14%, signal=22%
GOBP_REGULATION_OF_SYNAPTIC_TRANSMISSION_GLUTAMATERGIC	REGULATION_OF_SYNAPTIC_TRANSMISSION_GLUTAMATERGIC	60	-0.460426	-1.73463	0.0020979	0.0276661	0.0222212	2576	tags=37%, list=17%, signal=30%
GOBP_RESPONSE_TO_OXYGEN_LEVELS	RESPONSE_TO_OXYGEN_LEVELS	275	0.380269	1.48439	0.00211252	0.027723	0.0222669	2597	tags=26%, list=18%, signal=22%
GOBP_G_PROTEIN_COUPLED_RECEPTOR_SIGNALING_PATHWAY	G_PROTEIN_COUPLED_RECEPTOR_SIGNALING_PATHWAY	480	-0.298753	-1.47179	0.00211416	0.027723	0.0222669	2186	tags=28%, list=15%, signal=24%
GOBP_SULFUR_AMINO_ACID_METABOLIC_PROCESS	SULFUR_AMINO_ACID_METABOLIC_PROCESS	28	0.643603	1.81333	0.00215219	0.0280014	0.0224905	1286	tags=29%, list=9%, signal=26%
GOBP_AMP_BIOSYNTHETIC_PROCESS	AMP_BIOSYNTHETIC_PROCESS	12	0.780517	1.8086	0.00218855	0.0280014	0.0224905	1572	tags=67%, list=11%, signal=60%
GOBP_VASCULAR_ASSOCIATED_SMOOTH_MUSCLE_CELL_DIFFERENTIATION	VASCULAR_ASSOCIATED_SMOOTH_MUSCLE_CELL_DIFFERENTIATION	25	0.656021	1.80282	0.00217459	0.0280014	0.0224905	2086	tags=40%, list=14%, signal=34%
GOBP_POSITIVE_REGULATION_OF_CELL_CYCLE_G2_M_PHASE_TRANSITION	POSITIVE_REGULATION_OF_CELL_CYCLE_G2_M_PHASE_TRANSITION	30	0.629668	1.79754	0.00214329	0.0280014	0.0224905	3510	tags=57%, list=24%, signal=43%
GOBP_HEART_VALVE_MORPHOGENESIS	HEART_VALVE_MORPHOGENESIS	47	0.562745	1.75102	0.00217897	0.0280014	0.0224905	2086	tags=30%, list=14%, signal=26%
GOBP_PROTEIN_LOCALIZATION_TO_SYNAPSE	PROTEIN_LOCALIZATION_TO_SYNAPSE	64	-0.446052	-1.70411	0.0021692	0.0280014	0.0224905	3275	tags=45%, list=22%, signal=35%
GOBP_REGULATION_OF_STRIATED_MUSCLE_CELL_DIFFERENTIATION	REGULATION_OF_STRIATED_MUSCLE_CELL_DIFFERENTIATION	68	0.508945	1.69201	0.00218968	0.0280014	0.0224905	3074	tags=37%, list=21%, signal=29%
GOBP_KIDNEY_MORPHOGENESIS	KIDNEY_MORPHOGENESIS	74	0.498114	1.67648	0.00216421	0.0280014	0.0224905	1761	tags=30%, list=12%, signal=26%
GOBP_REGULATION_OF_PROTEIN_MODIFICATION_BY_SMALL_PROTEIN_CONJUGATION_OR_REMOVAL	REGULATION_OF_PROTEIN_MODIFICATION_BY_SMALL_PROTEIN_CONJUGATION_OR_REMOVAL	222	0.390691	1.49799	0.0021799	0.0280014	0.0224905	3280	tags=27%, list=22%, signal=22%
GOBP_PIGMENT_GRANULE_LOCALIZATION	PIGMENT_GRANULE_LOCALIZATION	24	-0.619379	-1.90318	0.00223464	0.028494	0.0228862	2351	tags=46%, list=16%, signal=39%
GOBP_NEGATIVE_REGULATION_OF_OSTEOBLAST_DIFFERENTIATION	NEGATIVE_REGULATION_OF_OSTEOBLAST_DIFFERENTIATION	36	0.601045	1.78207	0.00224048	0.028494	0.0228862	2787	tags=44%, list=19%, signal=36%
GOBP_NEGATIVE_REGULATION_OF_ATP_DEPENDENT_ACTIVITY	NEGATIVE_REGULATION_OF_ATP_DEPENDENT_ACTIVITY	18	0.708308	1.80488	0.00225515	0.0286023	0.0229731	1211	tags=33%, list=8%, signal=31%
GOBP_POSITIVE_REGULATION_OF_SECRETION	POSITIVE_REGULATION_OF_SECRETION	220	-0.290153	-1.3338	0.00227618	0.0287902	0.0231241	1968	tags=22%, list=13%, signal=20%
GOBP_HEART_PROCESS	HEART_PROCESS	209	0.394284	1.50424	0.00231911	0.0292535	0.0234962	1714	tags=20%, list=12%, signal=18%
GOBP_GABAERGIC_NEURON_DIFFERENTIATION	GABAERGIC_NEURON_DIFFERENTIATION	12	0.778241	1.80333	0.0023569	0.0294899	0.023686	1562	tags=67%, list=11%, signal=60%
GOBP_RECEPTOR_LOCALIZATION_TO_SYNAPSE	RECEPTOR_LOCALIZATION_TO_SYNAPSE	53	-0.459998	-1.68873	0.0023569	0.0294899	0.023686	3886	tags=51%, list=26%, signal=38%
GOBP_BLOOD_VESSEL_ENDOTHELIAL_CELL_MIGRATION	BLOOD_VESSEL_ENDOTHELIAL_CELL_MIGRATION	99	0.458988	1.60329	0.0023554	0.0294899	0.023686	3855	tags=39%, list=26%, signal=29%
GOBP_INTRACILIARY_TRANSPORT	INTRACILIARY_TRANSPORT	35	-0.542422	-1.81848	0.00239449	0.0297996	0.0239348	3075	tags=43%, list=21%, signal=34%
GOBP_REGULATION_OF_HEART_RATE_BY_CARDIAC_CONDUCTION	REGULATION_OF_HEART_RATE_BY_CARDIAC_CONDUCTION	35	-0.536788	-1.79959	0.00239449	0.0297996	0.0239348	2675	tags=46%, list=18%, signal=38%
GOBP_HOMOLOGOUS_CHROMOSOME_PAIRING_AT_MEIOSIS	HOMOLOGOUS_CHROMOSOME_PAIRING_AT_MEIOSIS	32	0.616236	1.78317	0.00241801	0.0300118	0.0241053	1960	tags=38%, list=13%, signal=33%
GOBP_MYOTUBE_CELL_DEVELOPMENT	MYOTUBE_CELL_DEVELOPMENT	31	0.614478	1.76707	0.0024394	0.0301965	0.0242536	570	tags=23%, list=4%, signal=22%
GOBP_PROTEIN_LOCALIZATION_TO_CELL_JUNCTION	PROTEIN_LOCALIZATION_TO_CELL_JUNCTION	89	-0.385582	-1.56326	0.00245801	0.030346	0.0243737	3142	tags=37%, list=21%, signal=29%
GOBP_NUCLEOSOME_ASSEMBLY	NUCLEOSOME_ASSEMBLY	44	0.572953	1.76424	0.00247345	0.0304121	0.0244268	3092	tags=43%, list=21%, signal=34%
GOBP_NEGATIVE_REGULATION_OF_DNA_BINDING_TRANSCRIPTION_FACTOR_ACTIVITY	NEGATIVE_REGULATION_OF_DNA_BINDING_TRANSCRIPTION_FACTOR_ACTIVITY	138	0.429021	1.56495	0.00247647	0.0304121	0.0244268	3306	tags=33%, list=22%, signal=26%
GOBP_RESPONSE_TO_MOLECULE_OF_BACTERIAL_ORIGIN	RESPONSE_TO_MOLECULE_OF_BACTERIAL_ORIGIN	198	0.398338	1.51301	0.00256112	0.0313686	0.0251951	3305	tags=34%, list=22%, signal=27%
GOBP_ESTABLISHMENT_OF_RNA_LOCALIZATION	ESTABLISHMENT_OF_RNA_LOCALIZATION	142	0.423691	1.55159	0.00258908	0.0316276	0.0254031	5348	tags=54%, list=36%, signal=35%
GOBP_REGULATION_OF_DNA_BIOSYNTHETIC_PROCESS	REGULATION_OF_DNA_BIOSYNTHETIC_PROCESS	112	0.449959	1.60107	0.00268336	0.0326934	0.0262591	4400	tags=46%, list=30%, signal=32%
GOBP_MEIOTIC_SPINDLE_ORGANIZATION	MEIOTIC_SPINDLE_ORGANIZATION	12	0.766146	1.7753	0.0026936	0.0327322	0.0262903	987	tags=42%, list=7%, signal=39%
GOBP_AXONEMAL_DYNEIN_COMPLEX_ASSEMBLY	AXONEMAL_DYNEIN_COMPLEX_ASSEMBLY	22	-0.624076	-1.8711	0.00273448	0.0331422	0.0266196	3823	tags=73%, list=26%, signal=54%
GOBP_NEUTRAL_LIPID_CATABOLIC_PROCESS	NEUTRAL_LIPID_CATABOLIC_PROCESS	23	-0.623626	-1.89393	0.0027465	0.0332012	0.0266669	2807	tags=57%, list=19%, signal=46%
GOBP_NECROTIC_CELL_DEATH	NECROTIC_CELL_DEATH	47	0.55929	1.74027	0.00276002	0.033278	0.0267286	2620	tags=40%, list=18%, signal=33%
GOBP_REGULATION_OF_NEUROTRANSMITTER_TRANSPORT	REGULATION_OF_NEUROTRANSMITTER_TRANSPORT	84	-0.394871	-1.58569	0.00282031	0.0339167	0.0272417	3476	tags=46%, list=23%, signal=36%
GOBP_DOUBLE_STRAND_BREAK_REPAIR_VIA_BREAK_INDUCED_REPLICATION	DOUBLE_STRAND_BREAK_REPAIR_VIA_BREAK_INDUCED_REPLICATION	11	0.780564	1.77416	0.00287843	0.0342284	0.027492	1667	tags=73%, list=11%, signal=65%
GOBP_NEGATIVE_REGULATION_OF_MUSCLE_ADAPTATION	NEGATIVE_REGULATION_OF_MUSCLE_ADAPTATION	11	0.780165	1.77325	0.00287843	0.0342284	0.027492	351	tags=27%, list=2%, signal=27%
GOBP_POSITIVE_REGULATION_OF_MUSCLE_CELL_DIFFERENTIATION	POSITIVE_REGULATION_OF_MUSCLE_CELL_DIFFERENTIATION	50	0.54784	1.72481	0.00287894	0.0342284	0.027492	2584	tags=34%, list=17%, signal=28%
GOBP_SISTER_CHROMATID_COHESION	SISTER_CHROMATID_COHESION	49	0.54955	1.72455	0.00288309	0.0342284	0.027492	2242	tags=29%, list=15%, signal=24%
GOBP_ENDOCRINE_SYSTEM_DEVELOPMENT	ENDOCRINE_SYSTEM_DEVELOPMENT	97	0.458	1.59821	0.00287619	0.0342284	0.027492	1643	tags=21%, list=11%, signal=18%
GOBP_RESPONSE_TO_VIRUS	RESPONSE_TO_VIRUS	273	0.375492	1.46463	0.00289597	0.0342936	0.0275444	2610	tags=24%, list=18%, signal=20%
GOBP_PROTEIN_LOCALIZATION_TO_CILIUM	PROTEIN_LOCALIZATION_TO_CILIUM	65	-0.437141	-1.67427	0.00291439	0.0343491	0.0275889	2563	tags=31%, list=17%, signal=26%
GOBP_CAMERA_TYPE_EYE_DEVELOPMENT	CAMERA_TYPE_EYE_DEVELOPMENT	272	-0.285514	-1.34101	0.00291545	0.0343491	0.0275889	1842	tags=24%, list=12%, signal=22%
GOBP_RESPONSE_TO_XENOBIOTIC_STIMULUS	RESPONSE_TO_XENOBIOTIC_STIMULUS	294	0.367664	1.44222	0.00297816	0.034999	0.028111	3342	tags=33%, list=23%, signal=26%
GOBP_DNA_STRAND_ELONGATION	DNA_STRAND_ELONGATION	36	0.587081	1.74067	0.0029873	0.0350081	0.0281182	3520	tags=47%, list=24%, signal=36%
GOBP_CELL_CELL_ADHESION_VIA_PLASMA_MEMBRANE_ADHESION_MOLECULES	CELL_CELL_ADHESION_VIA_PLASMA_MEMBRANE_ADHESION_MOLECULES	218	-0.292238	-1.34355	0.00299401	0.0350081	0.0281182	3597	tags=40%, list=24%, signal=31%
GOBP_CALCIUM_ION_IMPORT_INTO_CYTOSOL	CALCIUM_ION_IMPORT_INTO_CYTOSOL	14	-0.693967	-1.83409	0.00302496	0.0352623	0.0283224	3364	tags=71%, list=23%, signal=55%
GOBP_TELOMERASE_RNA_LOCALIZATION	TELOMERASE_RNA_LOCALIZATION	19	0.695521	1.7973	0.00303854	0.0352623	0.0283224	4391	tags=89%, list=30%, signal=63%
GOBP_NUCLEOBASE_BIOSYNTHETIC_PROCESS	NUCLEOBASE_BIOSYNTHETIC_PROCESS	19	0.687383	1.77627	0.00303854	0.0352623	0.0283224	3247	tags=68%, list=22%, signal=53%
GOBP_MEIOTIC_CHROMOSOME_SEPARATION	MEIOTIC_CHROMOSOME_SEPARATION	18	0.69927	1.78185	0.00306057	0.0353237	0.0283718	1728	tags=39%, list=12%, signal=34%
GOBP_CARDIAC_MUSCLE_CELL_PROLIFERATION	CARDIAC_MUSCLE_CELL_PROLIFERATION	43	0.574283	1.76167	0.00306346	0.0353237	0.0283718	3275	tags=51%, list=22%, signal=40%
GOBP_CELLULAR_RESPONSE_TO_UV	CELLULAR_RESPONSE_TO_UV	81	0.479427	1.63566	0.00306667	0.0353237	0.0283718	3892	tags=42%, list=26%, signal=31%
GOBP_TONGUE_DEVELOPMENT	TONGUE_DEVELOPMENT	15	0.729274	1.78464	0.00312654	0.0359243	0.0288541	2908	tags=67%, list=20%, signal=54%
GOBP_REGULATION_OF_NERVOUS_SYSTEM_PROCESS	REGULATION_OF_NERVOUS_SYSTEM_PROCESS	109	-0.364546	-1.53425	0.00314465	0.0359544	0.0288783	1862	tags=26%, list=13%, signal=23%
GOBP_ESTABLISHMENT_OF_PROTEIN_LOCALIZATION_TO_MEMBRANE	ESTABLISHMENT_OF_PROTEIN_LOCALIZATION_TO_MEMBRANE	224	-0.290434	-1.33731	0.00314465	0.0359544	0.0288783	3318	tags=32%, list=22%, signal=25%
GOBP_REGULATION_OF_ATTACHMENT_OF_SPINDLE_MICROTUBULES_TO_KINETOCHORE	REGULATION_OF_ATTACHMENT_OF_SPINDLE_MICROTUBULES_TO_KINETOCHORE	13	0.753827	1.78397	0.00316772	0.0360406	0.0289476	1167	tags=38%, list=8%, signal=35%
GOBP_TRANSFORMING_GROWTH_FACTOR_BETA_PRODUCTION	TRANSFORMING_GROWTH_FACTOR_BETA_PRODUCTION	33	0.604337	1.76116	0.00316551	0.0360406	0.0289476	2465	tags=42%, list=17%, signal=35%
GOBP_SPONTANEOUS_SYNAPTIC_TRANSMISSION	SPONTANEOUS_SYNAPTIC_TRANSMISSION	12	-0.735525	-1.86391	0.00320039	0.0362347	0.0291035	2277	tags=58%, list=15%, signal=49%
GOBP_TRNA_MODIFICATION	TRNA_MODIFICATION	81	0.47669	1.62632	0.0032	0.0362347	0.0291035	4433	tags=46%, list=30%, signal=32%
GOBP_POSITIVE_REGULATION_OF_MYOTUBE_DIFFERENTIATION	POSITIVE_REGULATION_OF_MYOTUBE_DIFFERENTIATION	11	0.778472	1.7694	0.00321707	0.0362467	0.0291131	480	tags=27%, list=3%, signal=26%
GOBP_REGULATION_OF_INSULIN_SECRETION	REGULATION_OF_INSULIN_SECRETION	112	-0.356276	-1.50055	0.00321691	0.0362467	0.0291131	1928	tags=24%, list=13%, signal=21%
GOBP_CELL_MIGRATION_INVOLVED_IN_HEART_DEVELOPMENT	CELL_MIGRATION_INVOLVED_IN_HEART_DEVELOPMENT	17	0.708456	1.78306	0.00323834	0.036398	0.0292346	2086	tags=47%, list=14%, signal=40%
GOBP_REGULATION_OF_MUSCLE_CONTRACTION	REGULATION_OF_MUSCLE_CONTRACTION	127	0.433967	1.56658	0.00325978	0.0365024	0.0293184	1846	tags=25%, list=12%, signal=22%
GOBP_REPRODUCTIVE_SYSTEM_DEVELOPMENT	REPRODUCTIVE_SYSTEM_DEVELOPMENT	332	0.360355	1.4236	0.00326335	0.0365024	0.0293184	2299	tags=23%, list=16%, signal=20%
GOBP_EATING_BEHAVIOR	EATING_BEHAVIOR	22	-0.616657	-1.84885	0.00328138	0.0366158	0.0294095	858	tags=41%, list=6%, signal=39%
GOBP_CHONDROCYTE_DIFFERENTIATION	CHONDROCYTE_DIFFERENTIATION	88	0.465704	1.60616	0.00330207	0.0366704	0.0294534	2367	tags=26%, list=16%, signal=22%
GOBP_REGULATION_OF_APOPTOTIC_SIGNALING_PATHWAY	REGULATION_OF_APOPTOTIC_SIGNALING_PATHWAY	304	0.36463	1.4327	0.00329743	0.0366704	0.0294534	2977	tags=26%, list=20%, signal=21%
GOBP_RRNA_MODIFICATION	RRNA_MODIFICATION	32	0.599435	1.73455	0.00332477	0.0368343	0.0295851	2677	tags=44%, list=18%, signal=36%
GOBP_HOMOLOGOUS_CHROMOSOME_SEGREGATION	HOMOLOGOUS_CHROMOSOME_SEGREGATION	40	0.573213	1.73534	0.00338235	0.0373831	0.0300258	1548	tags=35%, list=10%, signal=31%
GOBP_CARDIAC_RIGHT_VENTRICLE_MORPHOGENESIS	CARDIAC_RIGHT_VENTRICLE_MORPHOGENESIS	17	0.702472	1.768	0.00340026	0.0374917	0.0301131	1127	tags=35%, list=8%, signal=33%
GOBP_CARDIAC_SEPTUM_DEVELOPMENT	CARDIAC_SEPTUM_DEVELOPMENT	92	0.459828	1.59524	0.00340939	0.0375033	0.0301224	2449	tags=28%, list=17%, signal=24%
GOBP_TRANSMISSION_OF_NERVE_IMPULSE	TRANSMISSION_OF_NERVE_IMPULSE	56	-0.456692	-1.6975	0.00342583	0.0375951	0.0301961	2184	tags=41%, list=15%, signal=35%
GOBP_RESPONSE_TO_CORTICOSTEROID	RESPONSE_TO_CORTICOSTEROID	113	0.445031	1.58511	0.00344344	0.0376992	0.0302797	2487	tags=33%, list=17%, signal=27%
GOBP_REGULATION_OF_ICOSANOID_SECRETION	REGULATION_OF_ICOSANOID_SECRETION	13	0.745704	1.76474	0.00350117	0.0380619	0.030571	1250	tags=38%, list=8%, signal=35%
GOBP_REGULATION_OF_DNA_BINDING	REGULATION_OF_DNA_BINDING	105	0.450382	1.58574	0.00349379	0.0380619	0.030571	2209	tags=26%, list=15%, signal=22%
GOBP_REGULATION_OF_DNA_REPAIR	REGULATION_OF_DNA_REPAIR	132	0.426511	1.54736	0.00348649	0.0380619	0.030571	3421	tags=27%, list=23%, signal=21%
GOBP_SMALL_MOLECULE_BIOSYNTHETIC_PROCESS	SMALL_MOLECULE_BIOSYNTHETIC_PROCESS	418	0.347182	1.38995	0.00351026	0.0380716	0.0305788	3169	tags=29%, list=21%, signal=24%
GOBP_MAINTENANCE_OF_CELL_NUMBER	MAINTENANCE_OF_CELL_NUMBER	120	0.440701	1.58224	0.00353669	0.0382688	0.0307373	3290	tags=28%, list=22%, signal=22%
GOBP_POSITIVE_REGULATION_OF_STRIATED_MUSCLE_CELL_DIFFERENTIATION	POSITIVE_REGULATION_OF_STRIATED_MUSCLE_CELL_DIFFERENTIATION	35	0.58959	1.73827	0.00360306	0.0388916	0.0312375	2347	tags=37%, list=16%, signal=31%
GOBP_EPITHELIAL_TO_MESENCHYMAL_TRANSITION	EPITHELIAL_TO_MESENCHYMAL_TRANSITION	131	0.42949	1.55728	0.00361101	0.0388916	0.0312375	3438	tags=34%, list=23%, signal=26%
GOBP_POSITIVE_REGULATION_OF_FATTY_ACID_TRANSPORT	POSITIVE_REGULATION_OF_FATTY_ACID_TRANSPORT	14	0.74107	1.78567	0.0036454	0.0390976	0.0314029	1250	tags=43%, list=8%, signal=39%
GOBP_SPLICEOSOMAL_SNRNP_ASSEMBLY	SPLICEOSOMAL_SNRNP_ASSEMBLY	43	0.564291	1.73102	0.00364697	0.0390976	0.0314029	3333	tags=44%, list=23%, signal=34%
GOBP_INTRINSIC_APOPTOTIC_SIGNALING_PATHWAY_IN_RESPONSE_TO_DNA_DAMAGE	INTRINSIC_APOPTOTIC_SIGNALING_PATHWAY_IN_RESPONSE_TO_DNA_DAMAGE	92	0.458908	1.59205	0.00367165	0.0392714	0.0315425	2235	tags=32%, list=15%, signal=27%
GOBP_NUCLEOTIDE_BINDING_OLIGOMERIZATION_DOMAIN_CONTAINING_2_SIGNALING_PATHWAY	NUCLEOTIDE_BINDING_OLIGOMERIZATION_DOMAIN_CONTAINING_2_SIGNALING_PATHWAY	12	-0.718435	-1.8206	0.00369276	0.0393161	0.0315784	859	tags=33%, list=6%, signal=31%
GOBP_SYNAPTIC_VESICLE_MATURATION	SYNAPTIC_VESICLE_MATURATION	12	-0.718198	-1.82001	0.00369276	0.0393161	0.0315784	1416	tags=67%, list=10%, signal=60%
GOBP_DOPAMINE_METABOLIC_PROCESS	DOPAMINE_METABOLIC_PROCESS	29	-0.567655	-1.81714	0.00373671	0.039427	0.0316675	1910	tags=52%, list=13%, signal=45%
GOBP_RESPONSE_TO_MUSCLE_STRETCH	RESPONSE_TO_MUSCLE_STRETCH	24	0.640742	1.74359	0.00373715	0.039427	0.0316675	1841	tags=33%, list=12%, signal=29%
GOBP_CYSTEINE_METABOLIC_PROCESS	CYSTEINE_METABOLIC_PROCESS	11	0.762036	1.73204	0.00372503	0.039427	0.0316675	377	tags=36%, list=3%, signal=35%
GOBP_RESPONSE_TO_UV	RESPONSE_TO_UV	132	0.425534	1.54382	0.00373552	0.039427	0.0316675	3476	tags=32%, list=23%, signal=25%
GOBP_VENTRAL_SPINAL_CORD_DEVELOPMENT	VENTRAL_SPINAL_CORD_DEVELOPMENT	35	0.589108	1.73685	0.00375319	0.0395064	0.0317312	1562	tags=23%, list=11%, signal=20%
GOBP_TRANSPORT_ALONG_MICROTUBULE	TRANSPORT_ALONG_MICROTUBULE	147	-0.32804	-1.441	0.00377562	0.0396526	0.0318486	5015	tags=46%, list=34%, signal=30%
GOBP_MESODERM_DEVELOPMENT	MESODERM_DEVELOPMENT	92	0.456189	1.58262	0.00380278	0.0398476	0.0320053	1815	tags=27%, list=12%, signal=24%
GOBP_KERATINOCYTE_PROLIFERATION	KERATINOCYTE_PROLIFERATION	31	0.598734	1.72179	0.00381156	0.0398497	0.032007	3751	tags=55%, list=25%, signal=41%
GOBP_NEGATIVE_REGULATION_OF_GLIOGENESIS	NEGATIVE_REGULATION_OF_GLIOGENESIS	29	0.618199	1.75336	0.00383259	0.0399795	0.0321113	2209	tags=38%, list=15%, signal=32%
GOBP_REGULATION_OF_CELLULAR_AMIDE_METABOLIC_PROCESS	REGULATION_OF_CELLULAR_AMIDE_METABOLIC_PROCESS	399	0.34636	1.38338	0.00385233	0.0400953	0.0322043	4347	tags=36%, list=29%, signal=26%
GOBP_DNA_DEPENDENT_DNA_REPLICATION_MAINTENANCE_OF_FIDELITY	DNA_DEPENDENT_DNA_REPLICATION_MAINTENANCE_OF_FIDELITY	42	0.562327	1.71673	0.00395894	0.041021	0.0329478	4369	tags=62%, list=30%, signal=44%
GOBP_REGULATION_OF_REGULATED_SECRETORY_PATHWAY	REGULATION_OF_REGULATED_SECRETORY_PATHWAY	105	-0.361625	-1.5104	0.00395778	0.041021	0.0329478	1951	tags=29%, list=13%, signal=25%
GOBP_POSITIVE_REGULATION_OF_CARDIOCYTE_DIFFERENTIATION	POSITIVE_REGULATION_OF_CARDIOCYTE_DIFFERENTIATION	14	0.736204	1.77395	0.0039768	0.0410662	0.0329841	1893	tags=50%, list=13%, signal=44%
GOBP_CAMERA_TYPE_EYE_MORPHOGENESIS	CAMERA_TYPE_EYE_MORPHOGENESIS	107	-0.35692	-1.49728	0.00398406	0.0410662	0.0329841	1842	tags=30%, list=12%, signal=26%
GOBP_RESPIRATORY_SYSTEM_DEVELOPMENT	RESPIRATORY_SYSTEM_DEVELOPMENT	162	0.401282	1.48936	0.00398984	0.0410662	0.0329841	2536	tags=30%, list=17%, signal=25%
GOBP_VENTRICULAR_SEPTUM_DEVELOPMENT	VENTRICULAR_SEPTUM_DEVELOPMENT	64	0.497079	1.63622	0.00400774	0.0410683	0.0329857	1771	tags=25%, list=12%, signal=22%
GOBP_REGULATION_OF_DNA_BINDING_TRANSCRIPTION_FACTOR_ACTIVITY	REGULATION_OF_DNA_BINDING_TRANSCRIPTION_FACTOR_ACTIVITY	343	0.355139	1.40651	0.00400173	0.0410683	0.0329857	3399	tags=28%, list=23%, signal=22%
GOBP_G_PROTEIN_COUPLED_GLUTAMATE_RECEPTOR_SIGNALING_PATHWAY	G_PROTEIN_COUPLED_GLUTAMATE_RECEPTOR_SIGNALING_PATHWAY	14	-0.683676	-1.8069	0.00403327	0.0412389	0.0331228	80	tags=21%, list=1%, signal=21%
GOBP_INTRINSIC_APOPTOTIC_SIGNALING_PATHWAY_BY_P53_CLASS_MEDIATOR	INTRINSIC_APOPTOTIC_SIGNALING_PATHWAY_BY_P53_CLASS_MEDIATOR	73	0.482442	1.62206	0.00405734	0.0413938	0.0332472	2235	tags=30%, list=15%, signal=26%
GOBP_POSITIVE_REGULATION_OF_NUCLEAR_DIVISION	POSITIVE_REGULATION_OF_NUCLEAR_DIVISION	43	0.55918	1.71534	0.00408461	0.0415806	0.0333972	1445	tags=26%, list=10%, signal=23%
GOBP_INORGANIC_ANION_TRANSPORT	INORGANIC_ANION_TRANSPORT	134	-0.333195	-1.43875	0.00411523	0.0418006	0.033574	1324	tags=38%, list=9%, signal=35%
GOBP_POSITIVE_REGULATION_OF_HEART_GROWTH	POSITIVE_REGULATION_OF_HEART_GROWTH	30	0.60818	1.73619	0.0041335	0.0418809	0.0336385	3275	tags=57%, list=22%, signal=44%
GOBP_CELL_SURFACE_RECEPTOR_SIGNALING_PATHWAY_INVOLVED_IN_HEART_DEVELOPMENT	CELL_SURFACE_RECEPTOR_SIGNALING_PATHWAY_INVOLVED_IN_HEART_DEVELOPMENT	27	0.6209	1.73597	0.00416281	0.0418809	0.0336385	2187	tags=41%, list=15%, signal=35%
GOBP_CLEAVAGE_INVOLVED_IN_RRNA_PROCESSING	CLEAVAGE_INVOLVED_IN_RRNA_PROCESSING	27	0.619943	1.7333	0.00416281	0.0418809	0.0336385	3351	tags=56%, list=23%, signal=43%
GOBP_POSITIVE_REGULATION_OF_VASCULATURE_DEVELOPMENT	POSITIVE_REGULATION_OF_VASCULATURE_DEVELOPMENT	122	0.4324	1.55413	0.00416825	0.0418809	0.0336385	1900	tags=24%, list=13%, signal=21%
GOBP_TISSUE_MIGRATION	TISSUE_MIGRATION	252	0.374414	1.45166	0.0041573	0.0418809	0.0336385	3439	tags=29%, list=23%, signal=23%
GOBP_RESPONSE_TO_DSRNA	RESPONSE_TO_DSRNA	35	0.587022	1.7307	0.00420357	0.0421447	0.0338503	2244	tags=31%, list=15%, signal=27%
GOBP_REPLICATIVE_SENESCENCE	REPLICATIVE_SENESCENCE	15	0.719977	1.76189	0.00427843	0.0426272	0.0342379	1684	tags=40%, list=11%, signal=35%
GOBP_MUSCLE_HYPERTROPHY_IN_RESPONSE_TO_STRESS	MUSCLE_HYPERTROPHY_IN_RESPONSE_TO_STRESS	21	0.667169	1.75901	0.00428844	0.0426272	0.0342379	1031	tags=24%, list=7%, signal=22%
GOBP_POSITIVE_REGULATION_OF_METAPHASE_ANAPHASE_TRANSITION_OF_CELL_CYCLE	POSITIVE_REGULATION_OF_METAPHASE_ANAPHASE_TRANSITION_OF_CELL_CYCLE	15	0.718235	1.75763	0.00427843	0.0426272	0.0342379	1728	tags=27%, list=12%, signal=24%
GOBP_WATER_HOMEOSTASIS	WATER_HOMEOSTASIS	37	-0.506547	-1.71512	0.00428135	0.0426272	0.0342379	2209	tags=38%, list=15%, signal=32%
GOBP_CYTOKINE_PRODUCTION	CYTOKINE_PRODUCTION	480	0.335411	1.35334	0.00430266	0.0426772	0.034278	2642	tags=24%, list=18%, signal=20%
GOBP_CARDIAC_SEPTUM_MORPHOGENESIS	CARDIAC_SEPTUM_MORPHOGENESIS	60	0.507555	1.65188	0.00434052	0.042961	0.0345059	3379	tags=45%, list=23%, signal=35%
GOBP_NEGATIVE_REGULATION_OF_SYNAPTIC_TRANSMISSION	NEGATIVE_REGULATION_OF_SYNAPTIC_TRANSMISSION	57	-0.441142	-1.64512	0.00446122	0.0439378	0.0352905	1672	tags=26%, list=11%, signal=23%
GOBP_SPERM_MOTILITY	SPERM_MOTILITY	68	-0.419104	-1.61916	0.00445269	0.0439378	0.0352905	3014	tags=46%, list=20%, signal=36%
GOBP_MICROTUBULE_ORGANIZING_CENTER_ORGANIZATION	MICROTUBULE_ORGANIZING_CENTER_ORGANIZATION	134	0.42214	1.53433	0.00446761	0.0439378	0.0352905	2711	tags=26%, list=18%, signal=22%
GOBP_DNA_MODIFICATION	DNA_MODIFICATION	89	0.45743	1.57992	0.00449676	0.0441137	0.0354318	2428	tags=26%, list=16%, signal=22%
GOBP_CELL_PROJECTION_ASSEMBLY	CELL_PROJECTION_ASSEMBLY	495	-0.268362	-1.32239	0.0045045	0.0441137	0.0354318	3453	tags=31%, list=23%, signal=25%
GOBP_CELLULAR_AMINO_ACID_BIOSYNTHETIC_PROCESS	CELLULAR_AMINO_ACID_BIOSYNTHETIC_PROCESS	62	0.500227	1.63596	0.00459035	0.0448598	0.036031	805	tags=19%, list=5%, signal=18%
GOBP_TRNA_METABOLIC_PROCESS	TRNA_METABOLIC_PROCESS	158	0.40283	1.49171	0.00460104	0.0448698	0.0360391	4443	tags=43%, list=30%, signal=30%
GOBP_VIRAL_GENOME_REPLICATION	VIRAL_GENOME_REPLICATION	102	0.448072	1.5716	0.00467958	0.0455401	0.0365774	3078	tags=29%, list=21%, signal=23%
GOBP_REGULATION_OF_SYSTEM_PROCESS	REGULATION_OF_SYSTEM_PROCESS	423	0.340947	1.36623	0.00477808	0.0464014	0.0372693	1717	tags=18%, list=12%, signal=16%
GOBP_VIRAL_PROCESS	VIRAL_PROCESS	327	0.358363	1.41459	0.00479251	0.0464443	0.0373037	3012	tags=24%, list=20%, signal=19%
GOBP_ANTIMICROBIAL_HUMORAL_RESPONSE	ANTIMICROBIAL_HUMORAL_RESPONSE	24	0.63571	1.7299	0.00482716	0.0466826	0.0374952	1195	tags=38%, list=8%, signal=35%
GOBP_ESTABLISHMENT_OF_PROTEIN_LOCALIZATION_TO_VACUOLE	ESTABLISHMENT_OF_PROTEIN_LOCALIZATION_TO_VACUOLE	48	-0.458963	-1.65666	0.00484183	0.0467272	0.037531	4187	tags=46%, list=28%, signal=33%
GOBP_VENTRICULAR_SEPTUM_MORPHOGENESIS	VENTRICULAR_SEPTUM_MORPHOGENESIS	39	0.567135	1.7095	0.0048651	0.0468544	0.0376331	3817	tags=56%, list=26%, signal=42%
GOBP_NEGATIVE_REGULATION_OF_RESPONSE_TO_DNA_DAMAGE_STIMULUS	NEGATIVE_REGULATION_OF_RESPONSE_TO_DNA_DAMAGE_STIMULUS	71	0.482116	1.61286	0.00489729	0.0470667	0.0378037	1922	tags=25%, list=13%, signal=22%
GOBP_INTRA_GOLGI_VESICLE_MEDIATED_TRANSPORT	INTRA_GOLGI_VESICLE_MEDIATED_TRANSPORT	31	-0.538104	-1.75291	0.00493755	0.0472222	0.0379285	5902	tags=84%, list=40%, signal=51%
GOBP_PURINE_NUCLEOSIDE_MONOPHOSPHATE_BIOSYNTHETIC_PROCESS	PURINE_NUCLEOSIDE_MONOPHOSPHATE_BIOSYNTHETIC_PROCESS	19	0.670498	1.73264	0.00495762	0.0472222	0.0379285	2046	tags=53%, list=14%, signal=45%
GOBP_OOCYTE_MATURATION	OOCYTE_MATURATION	19	0.67027	1.73205	0.00495762	0.0472222	0.0379285	1250	tags=37%, list=8%, signal=34%
GOBP_CYTOSKELETON_DEPENDENT_CYTOKINESIS	CYTOSKELETON_DEPENDENT_CYTOKINESIS	82	0.464052	1.58479	0.00493662	0.0472222	0.0379285	850	tags=13%, list=6%, signal=13%
GOBP_MITOCHONDRIAL_GENE_EXPRESSION	MITOCHONDRIAL_GENE_EXPRESSION	97	0.446826	1.55922	0.00496797	0.0472222	0.0379285	4681	tags=51%, list=32%, signal=35%
GOBP_ORGAN_GROWTH	ORGAN_GROWTH	133	0.42135	1.52962	0.00497451	0.0472222	0.0379285	2865	tags=32%, list=19%, signal=26%
GOBP_NEGATIVE_REGULATION_OF_POSTTRANSCRIPTIONAL_GENE_SILENCING	NEGATIVE_REGULATION_OF_POSTTRANSCRIPTIONAL_GENE_SILENCING	16	0.704461	1.75265	0.00504968	0.0475469	0.0381893	1191	tags=25%, list=8%, signal=23%
GOBP_HOMEOSTASIS_OF_NUMBER_OF_CELLS_WITHIN_A_TISSUE	HOMEOSTASIS_OF_NUMBER_OF_CELLS_WITHIN_A_TISSUE	22	0.647399	1.72757	0.00504334	0.0475469	0.0381893	2086	tags=41%, list=14%, signal=35%
GOBP_POSITIVE_REGULATION_OF_RELEASE_OF_CYTOCHROME_C_FROM_MITOCHONDRIA	POSITIVE_REGULATION_OF_RELEASE_OF_CYTOCHROME_C_FROM_MITOCHONDRIA	22	0.647169	1.72696	0.00504334	0.0475469	0.0381893	1522	tags=45%, list=10%, signal=41%
GOBP_B_CELL_APOPTOTIC_PROCESS	B_CELL_APOPTOTIC_PROCESS	22	0.647089	1.72674	0.00504334	0.0475469	0.0381893	1821	tags=32%, list=12%, signal=28%
GOBP_MATURATION_OF_LSU_RRNA_FROM_TRICISTRONIC_RRNA_TRANSCRIPT_SSU_RRNA_5_8S_RRNA_LSU_RRNA	MATURATION_OF_LSU_RRNA_FROM_TRICISTRONIC_RRNA_TRANSCRIPT_SSU_RRNA_5_8S_RRNA_LSU_RRNA	15	0.714409	1.74826	0.0051012	0.0478807	0.0384574	2524	tags=60%, list=17%, signal=50%
GOBP_FOREBRAIN_GENERATION_OF_NEURONS	FOREBRAIN_GENERATION_OF_NEURONS	43	0.550668	1.68923	0.00510576	0.0478807	0.0384574	2347	tags=33%, list=16%, signal=27%
GOBP_NUCLEAR_TRANSPORT	NUCLEAR_TRANSPORT	274	0.365383	1.42538	0.00512192	0.0479354	0.0385014	4851	tags=43%, list=33%, signal=30%
GOBP_FEMALE_MEIOTIC_NUCLEAR_DIVISION	FEMALE_MEIOTIC_NUCLEAR_DIVISION	24	0.634211	1.72582	0.00513859	0.0479946	0.0385489	987	tags=38%, list=7%, signal=35%
GOBP_ORGANIC_ACID_BIOSYNTHETIC_PROCESS	ORGANIC_ACID_BIOSYNTHETIC_PROCESS	220	0.378507	1.44937	0.00518194	0.0483024	0.0387961	3131	tags=31%, list=21%, signal=25%
GOBP_GLYCINE_METABOLIC_PROCESS	GLYCINE_METABOLIC_PROCESS	11	0.753133	1.71181	0.0052489	0.0488284	0.0392187	2589	tags=73%, list=17%, signal=60%
GOBP_POSITIVE_REGULATION_OF_PROTEIN_LOCALIZATION_TO_NUCLEUS	POSITIVE_REGULATION_OF_PROTEIN_LOCALIZATION_TO_NUCLEUS	76	0.472083	1.59339	0.00526956	0.0489226	0.0392943	3962	tags=46%, list=27%, signal=34%
GOBP_NEGATIVE_REGULATION_OF_TRANSLATIONAL_INITIATION	NEGATIVE_REGULATION_OF_TRANSLATIONAL_INITIATION	18	0.681507	1.73658	0.00531572	0.0490926	0.0394308	1015	tags=28%, list=7%, signal=26%
GOBP_VESICLE_DOCKING_INVOLVED_IN_EXOCYTOSIS	VESICLE_DOCKING_INVOLVED_IN_EXOCYTOSIS	34	-0.519471	-1.73027	0.00533017	0.0490926	0.0394308	3603	tags=47%, list=24%, signal=36%
GOBP_CELL_AGING	CELL_AGING	102	0.445428	1.56233	0.00532952	0.0490926	0.0394308	1870	tags=19%, list=13%, signal=16%
GOBP_REGULATION_OF_MEMBRANE_POTENTIAL	REGULATION_OF_MEMBRANE_POTENTIAL	346	-0.273063	-1.31428	0.00530504	0.0490926	0.0394308	1951	tags=24%, list=13%, signal=21%

## Sheet: Supplementary Data 3
Supplementary Data S3
GSEA - MsigDB hallmark (HALLMARK) between MYCN-RBO and RO
NAME	enrichmentScore	NES	pvalue	p.adjust	qvalues	rank	leading_edge	core_enrichment
MITOTIC_SPINDLE	198	0.441226	1.68302	0.000116741	0.000639754	0.000404055	1931	tags=20%, list=13%, signal=17%
E2F_TARGETS	195	0.693224	2.64003	0.000117	0.000639754	0.000404055	2050	tags=45%, list=14%, signal=39%
MYC_TARGETS_V1	193	0.639546	2.43367	0.000117	0.000639754	0.000404055	3897	tags=61%, list=26%, signal=46%
MTORC1_SIGNALING	192	0.508362	1.93248	0.000117316	0.000639754	0.000404055	3213	tags=39%, list=21%, signal=31%
G2M_CHECKPOINT	188	0.688322	2.61121	0.000117716	0.000639754	0.000404055	2050	tags=43%, list=14%, signal=38%
HYPOXIA	178	0.479212	1.80783	0.000118497	0.000639754	0.000404055	3017	tags=42%, list=20%, signal=34%
P53_PATHWAY	178	0.447306	1.68747	0.000118497	0.000639754	0.000404055	3159	tags=33%, list=21%, signal=26%
MYOGENESIS	175	0.600227	2.25931	0.000119062	0.000639754	0.000404055	2159	tags=37%, list=14%, signal=32%
ESTROGEN_RESPONSE_LATE	164	0.463037	1.73002	0.000120279	0.000639754	0.000404055	2514	tags=32%, list=17%, signal=27%
UNFOLDED_PROTEIN_RESPONSE	106	0.533323	1.8902	0.000129199	0.000639754	0.000404055	3956	tags=48%, list=26%, signal=36%
MYC_TARGETS_V2	58	0.751402	2.43193	0.000140746	0.000639754	0.000404055	2797	tags=79%, list=19%, signal=65%
GLYCOLYSIS	186	0.438088	1.66088	0.000235488	0.0009812	0.000619705	2629	tags=31%, list=17%, signal=26%
EPITHELIAL_MESENCHYMAL_TRANSITION	180	0.401353	1.51514	0.00248756	0.00898526	0.0056749	2620	tags=33%, list=17%, signal=28%
TNFA_SIGNALING_VIA_NFKB	166	0.407458	1.52441	0.00251587	0.00898526	0.0056749	3167	tags=36%, list=21%, signal=29%
ALLOGRAFT_REJECTION	114	0.429078	1.53551	0.00433839	0.0144613	0.00913346	2279	tags=28%, list=15%, signal=24%
IL2_STAT5_SIGNALING	156	0.381218	1.41778	0.0133188	0.0416213	0.0262871	3163	tags=37%, list=21%, signal=29%

## Sheet: Supplementary Data 4
Supplementary Data S4
GSEA - MsigDB hallmark (HALLMARK) between patients of RB1 biallelic inactivation and MYCN amplification
NAME	enrichmentScore	NES	pvalue	p.adjust	qvalues	rank	leading_edge	core_enrichment
E2F_TARGETS	199	-0.737141	-2.73908	0.000143554	0.00239257	0.0015111	1722	tags=57%, list=9%, signal=53%
G2M_CHECKPOINT	200	-0.698108	-2.59591	0.000143554	0.00239257	0.0015111	2299	tags=54%, list=12%, signal=48%
MITOTIC_SPINDLE	199	-0.589975	-2.19224	0.000143554	0.00239257	0.0015111	2248	tags=33%, list=12%, signal=29%
MYC_TARGETS_V2	58	0.59261	1.99888	0.000250941	0.00274484	0.00173358	2615	tags=60%, list=14%, signal=52%
UNFOLDED_PROTEIN_RESPONSE	113	0.49972	1.88909	0.000286451	0.00274484	0.00173358	2622	tags=36%, list=14%, signal=31%
OXIDATIVE_PHOSPHORYLATION	199	0.466151	1.8993	0.000329381	0.00274484	0.00173358	5161	tags=58%, list=28%, signal=42%
ESTROGEN_RESPONSE_LATE	200	-0.421548	-1.56752	0.000574218	0.00410155	0.00259046	3346	tags=30%, list=18%, signal=25%
PROTEIN_SECRETION	96	0.461698	1.70307	0.000825083	0.00515677	0.0032569	4459	tags=46%, list=24%, signal=35%
MYC_TARGETS_V1	200	0.376165	1.5343	0.00131752	0.00731957	0.00462289	3505	tags=43%, list=19%, signal=35%
SPERMATOGENESIS	135	-0.439021	-1.56476	0.00271084	0.0134747	0.00851032	2301	tags=23%, list=12%, signal=20%
MTORC1_SIGNALING	200	0.359873	1.46785	0.00296443	0.0134747	0.00851032	3105	tags=38%, list=17%, signal=32%
KRAS_SIGNALING_DN	197	-0.393093	-1.45929	0.00502008	0.020917	0.0132107	875	tags=8%, list=5%, signal=8%
KRAS_SIGNALING_UP	199	0.334535	1.36304	0.0102108	0.0392723	0.0248036	1332	tags=11%, list=7%, signal=10%
DNA_REPAIR	150	-0.396445	-1.43095	0.0114993	0.0406236	0.025657	2528	tags=23%, list=14%, signal=20%
HYPOXIA	200	0.330766	1.34913	0.0121871	0.0406236	0.025657	3117	tags=29%, list=17%, signal=24%
